# Supplementary material for: Clinical implications of traction bronchiectasis in IPF and fibrotic RA-ILD – a retrospective single-center cohort study
Source: Respir Res. 2026 Jan 13;27:31. doi: 10.1186/s12931-026-03497-6 (PMC12849085; doi:10.1186/s12931-026-03497-6)
Supplement: Supplementary file 2 — Supplementary Material 2. [file 12931_2026_3497_MOESM2_ESM.xlsx]

## Sheet: Base Data
anon_id	group	any_pathogenic	modified_brody_score	fibrosis	age_at_first	sex	survival_time	pat_status	bga_po2	bga_pco2	comorbidities_coronary_artery_disease	comorbidities_diabetes	comorbidities_hypertension	ltot	comorbidities_copd	comorbidities_pulmonary_hypertension	comorbidities_gerd	gap_points	symptom_cough	symptom_nightsweat	symp_reflux	symptom_sputum	symptom_weightloss	bmi	last_visit_nintendanib	last_visit_pirfenidon	smoking_status	theraphy_mucoclear	theraphy_prednisolon	theraphy_nintedanib	theraphy_pirfenidon	theraphy_azathioprin	theraphy_mtx	theraphy_mmf	theraphy_endoxan	theraphy_rituximab
P001	IPF	1	14.25	13	72.2	female	574	active	0	39.3	0	0	1	0	0	0	0	2	0	0	0	0	0	35.2			former smoker	1	0	1	0	0	0	0	0	0
P002	IPF	1	8	13	72	female	1672	active	0	37.7	0	0	0	0	0	0	0	2	1	0	1	1	0	30.3		1	former smoker	1	0	1	0	0	0	0	0	0
P003	IPF	1	12.75	9	74.4	male	125	active	0	40.5	0	1	0	0	0	0	0	3	1	1	1	0	0	24.4			former smoker	1	0	1	0	0	1	0	0	0
P004	IPF	1	31.25	47	53.3	male	2580	active	0	38.3	0	0	1	0	1	0	0	2						39.4	1		former smoker	1	1	0	0	0	0	0	0	0
P005	IPF	0	17.25	14	60.9	male	892	active	0	40.6	0	0	1	0	0	0	0	1	1	1	1	0	0	24.8			former smoker	1	0	1	0	0	0	0	0	0
P006	IPF	1	6	3	64.8	female	2504	active	0	37	0	0	0	0	0	0	0	1						25.8	1		never smoker	0	0	1	0	0	0	0	0	0
P007	IPF	0	8.75	10	57.7	male	729	active	0	34.4	0	0	0	0	0	0	0	1	0	0	1	0	0	33.6	1		former smoker	0	0	1	0	0	0	0	0	0
P008	IPF	0	12.5	6	71.5	male	943	deceased	0	39.3	1	0	1	0	0	0	0	6	1			1		36.2	1		never smoker	1	0	0	0	0	0	0	0	0
P009	IPF	0	31.25	19	62.7	male	936	deceased	0	34.1	0	0	0	0	1	0	0	2	1	0	0	1	0	26.4	1		never smoker	1	1	1	1	0	0	0	0	0
P010	IPF	1	17	15	63.2	male	1010	deceased	0	37.4	0	0	0	0	0	0	0	3	1		1	1		27	1		former smoker	1	1	0	0	0	0	0	0	0
P011	RA-ILD	1	2	0	73.5	male	527	active	0	35.9	1	0	1	0	0	0	0	3	1	0	0	1	1	27.3	1		former smoker	1	1	1	0	0	1	0	0	1
P012	IPF	0	11.5	6	58.6	female	2086	active	0	37.9	0	0	0	1	0	0	0	5	1	0	0	0	0	29.8		1	never smoker	1	1	1	1	0	0	0	0	0
P013	IPF	0	2	4	71.1	female	1213	active	0	39.1	0	0	0	0	0	0	0	2	0	1	1	0	0	27.9	1		former smoker	0	0	1	0	0	0	0	0	0
P014	IPF	1	57.5	41	64	male	166	Lost to follow-up		36.7	0	1	0	0	0	0	0	4						26.3	1		former smoker	1	1	1	1	1	0	0	0	1
P015	RA-ILD	1	14.75	15	75.9	male	299	deceased	3	35.1	0	1	1	0	0	0	0	4	1			1		27.7	1		former smoker	0	1	0	0	0	0	0	0	0
P016	RA-ILD	1	0	0	80.6	female	441	deceased	0	45	1	1	1	0	0	1	0	7	1	0	0	0	1	25.3	1		never smoker	1	1	0	0	0	0	0	0	1
P017	IPF	0	2	5	74.8	male	322	active	0	37.8	1	0	1	0	0	0	0	5	1	0	0	1	0	27.2	1		former smoker	1	0	0	1	0	0	0	0	0
P018	IPF	1	16	10	69.6	male	127	active	0	34.7	1	0	0	0	0	1	0	6	1	0	1	1	1	21.3	1		former smoker	0	1	1	0	0	0	0	0	0
P019	RA-ILD	1	3	4	62.9	female	24	Lost to follow-up	0	32.2	1	0	1	0	0	0	0	3	1	1	1	1	0	45.2			former smoker	1	1	1	0	1	1	0	0	1
P020	IPF	0	5	6	78.2	female	2098	active	0	38.1	0	1	1	0	0	0	0	5	1	0	0	0	0	23.9	1		never smoker	0	1	1	0	0	0	0	0	0
P021	IPF	1	6	7	72.9	female	0	Lost to follow-up			0	0	0	0	0	0	0	5										1	1	1	0	0	0	0	0	0
P022	IPF	0	20	25	75.1	male	2079	deceased	0	33.6	0	0	0	0	0	0	0	3						31.4		1	former smoker	0	1	1	0	0	0	0	0	0
P023	IPF	0	2	9	64.3	male	2478	active	0	42.4	0	0	0	0	1	0	0	2	1			1		29.9	1		never smoker	1	0	1	0	0	0	0	0	0
P024	IPF	1	4	9	63.2	male	147	active	0	37.8	0	0	0	0	0	0	0	5	1	0	1	0	1	22.8	1		former smoker	1	1	0	0	0	0	0	0	0
P025	IPF	1	10	8	64.1	male	652	transplant	0	36.6	0	0	0	1	0	0	0	5	0	0	0	0	0	29.3	1		former smoker	0	0	0	0	0	0	0	0	0
P026	RA-ILD	1	16.25	9	63.1	male	662	active	0	33	0	0	0	0	0	0	0	2	1	0	0	1	0	24.5	1		never smoker	1	1	1	0	0	0	0	0	1
P027	IPF	0	23	22	72.1	male	698	Lost to follow-up	0	27.1	1	1	0	0	0	0	0	6						24.8	1		former smoker	0	0	1	1	0	0	0	0	0
P028	IPF	0	6	11	72.6	female	865	active			0	0	0	0	0	0	0	5							1		never smoker	1	0	1	0	0	0	0	0	0
P029	IPF	1	8	2	73.2	female	544	active	0	35	0	0	1	0	0	0	0	7	0	0	0	0	0	22			former smoker	0	1	1	0	1	0	0	0	0
P030	IPF	1	11	5	58.1	male	1058	transplant	0	42.3	1	0	0	0	0	0	1	3	1	0	0	0	0	31.1	1		former smoker	1	0	1	0	0	0	0	0	0
P031	RA-ILD	0	16.25	19	69.8	male	513	deceased	0	33	0	0	1	1	0	0	0	5	1	0	0	1	0	34.7	1		former smoker	1	1	1	0	0	0	0	0	0
P032	IPF	0	21.25	15	72.2	male	397	deceased	0	26.7	0	1	1	0	0	0	0	5						29		1	former smoker	0	0	0	0	0	0	0	0	0
P033	IPF	0	13	28	59.1	male	2227	Lost to follow-up	0	38.7	0	0	1	0	0	0	0	4						29.3	1		current smoker	1	0	1	0	0	0	0	0	0
P034	RA-ILD	1	9.75	1	56.3	male	706	transplant	3	23.6	0	1	0	0	0	0	0	6	1		1	1		32.8	1		never smoker	0	0	0	0	0	0	0	0	0
P035	IPF	1	7.75	10	61.3	female	595	transplant	0	44.5	0	0	0	0	0	0	1	6	1	1	0	1	1	26.8		1	never smoker	1	1	1	0	0	0	0	0	0
P036	IPF	0	9	15	59.7	male	2034	Lost to follow-up	0	35	0	1	0	0	0	0	0	1						31.2	1		former smoker	0	1	0	0	0	0	0	0	0
P037	IPF	0	13.75	12	35	male	293	active	0	38.2	0	0	0	0	0	0	0	5	0	0	0	0	0	27.7	1		former smoker	1	1	1	1	0	0	0	0	0
P038	IPF	0	8	2	79	male	468	active	0	46.4	1	0	1	0	0	0	0	5	1	0	0	1	1	28.1			never smoker	0	1	1	0	0	0	0	0	0
P039	IPF	1	18.75	29	70.5	female	283	deceased	0	35.2	0	1	1	0	0	0	0	3	1		1	1		19.9		1	never smoker	0	1	0	0	0	0	0	0	0
P040	IPF	1	3	1	83.5	male	728	Lost to follow-up	0	36.3	0	0	1	0	0	0	0	6	1	1	0	1	0	24.7	1		former smoker	1	1	1	0	0	0	0	0	0
P041	RA-ILD	0	12	16	73.8	female	2816	deceased	0	40.7	0	1	1	0	0	0	0	2	1	1	0	1	0	23.5	1		former smoker	1	1	0	0	0	1	0	0	0
P042	IPF	1	18	10	68.8	female	62	deceased	0	35.7	0	0	0	0	0	0	0	7						26.4	1		former smoker	0	0	0	1	0	0	0	0	0
P043	IPF	1	16.25	19	66.3	male	3313	active	0	35.9	1	0	1	0	1	0	0	4						33.8	1		former smoker	1	1	1	0	0	0	0	0	0
P044	IPF	1	4	4	68.5	female	3332	deceased	0	43	0	0	1	0	0	0	0	3						41.1		1	never smoker	1	0	0	1	0	0	0	0	0
P045	IPF	1	16.75	12	68.8	male	1573	deceased	0	37.6	0	0	0	0	0	0	0	5						27.5	1		former smoker	0	0	0	0	0	0	0	0	0
P046	IPF	1	11	10	61.6	male	1023	Lost to follow-up	0.5	38.2	1	1	0	1	0	0	0	5	1	0	0	0	0	35.1	1		former smoker	1	1	1	1	1	0	0	0	0
P047	RA-ILD	1	12	16	69.3	male	217	deceased		55.6	1	1	1	1	0	1	0	8	1		0	1		27.1	1		former smoker	1	1	1	0	0	0	0	0	1
P048	RA-ILD	0	6	16	76.9	male	505	deceased	2	45.9	0	0	0	0	0	0	0	5	1	0	0	1	0	32.3			former smoker	1	1	1	0	0	1	0	0	1
P049	IPF	0	13.5	4	74.2	male	1731	deceased			1	0	1	0	0	0	0	5						32.4		1	former smoker	1	1	1	1	0	0	0	0	0
P050	IPF	1	19.75	20	69	male	1539	Lost to follow-up	0	37.6	0	0	1	1	0	0	0	5						27.4	1		former smoker	1	0	1	0	0	0	0	0	0
P051	IPF	1	14.75	17	61.7	male	420	deceased	0	29.9	1	1	1	1	0	0	0	3	1	0	1	1	0	30.9	1		former smoker	0	0	1	0	0	0	0	0	0
P052	IPF	1	0	0	73.6	male	103	active	0	38.9	0	1	0	0	0	0	0	4	1	0	0	1	0	27.4			former smoker	0	1	1	1	0	0	0	1	0
P053	IPF	0	12	16	73.4	female	2609	active	0	37.9	1	0	0	0	0	0	0	2	1		0	0		36.4		1	former smoker	1	0	1	0	0	0	0	0	0
P054	IPF	0	14.75	11	44.4	male	128	active	0	37	0	0	0	0	1	0	0	1	1	0	0	1	0	30.2	1		former smoker	1	0	1	0	0	0	0	0	0
P055	IPF	1	17	9	67	male	2099	active	0	38.9	0	0	0	0	0	0	0	5	0		0	0		28.6			former smoker	0	0	0	0	0	0	0	0	0
P056	IPF	1	13.5	9	73.2	male	370	deceased	0	37	0	0	0	0	0	0	0	5	1		0	0		26.9	1		former smoker	1	0	1	1	0	0	0	0	0
P057	IPF	1	16	20	75.1	female	113	Lost to follow-up	0	44.9	1	0	0	0	0	0	0	2	0	0	0	0	0	31.9			former smoker	0	0	1	1	0	0	0	0	0
P058	IPF	0	9.75	22	60.7	male	885	Lost to follow-up	0	35.7	0	0	1	0	1	0	0	1	0	0	0	0	0	29	1		former smoker	0	0	0	0	0	0	0	0	0
P059	IPF	1	7	10	72.6	male	1142	deceased	0	35.1	0	1	1	0	0	0	0	4	1			0		27.3	1	1	former smoker	0	0	0	0	0	0	0	0	0
P060	IPF	0	5	1	68.5	female	194	Lost to follow-up	0	52.9	0	0	0	0	1	0	0	7	1	0	0	1	1	26.9			never smoker	0	1	1	0	0	0	0	0	0
P061	IPF	0	14	21	81.3	female	0	active	0.5	35.5	0	0	1	0	1	0	0	7	1	0	0	1	0	26.4	1		former smoker	0	0	0	0	0	0	0	0	0
P062	RA-ILD	0	14	17	83.1	male	0	Lost to follow-up	0	35	1	0	1	0	0	1	0	8	1	0	0	0	1	21.8			former smoker	1	1	1	0	0	0	0	0	0
P063	IPF	1	16	0	76.6	male	1485	active	0	36.3	1	1	1	0	1	0	0	4	1	0	1	1	0	27.7	1		former smoker	0	0	1	0	0	0	0	0	0
P064	RA-ILD	0	3	0	59.4	male	190	active	0	39.7	1	0	1	0	0	0	0	6						26.3	1			0	0	0	0	0	0	0	0	0
P065	IPF	0	5	9	58.3	male	1783	deceased	0	37.7	0	0	0	0	0	0	0	4						35.4	1		never smoker	1	0	1	0	0	0	0	0	0
P066	IPF	0	0	14	58.2	male	1105	active	0	33.9	0	0	0	0	1	0	0	1	1	0	0	0	0	29.5			former smoker	0	1	1	0	0	0	0	0	0
P067	IPF	1	7	8	80.2	male	844	Lost to follow-up	0	38.6	0	0	0	0	0	0	0	4	0	0	1	1	1	26.9		1	former smoker	1	0	0	0	0	0	0	0	0
P068	IPF	1	17.75	20	89.3	male	1301	active	0	39.3	0	0	1	0	0	0	0	3	1	0	1	1	0	28	1		never smoker	0	0	1	1	0	0	0	0	0
P069	IPF	0	14.5	13	66.2	male	1486	active	0	41.5	1	0	0	0	0	0	0	4	1	1	1	0	0	27.1		1	former smoker	1	0	0	1	0	0	0	0	0
P070	IPF	1	20.75	8	70.3	male	1959	active	0	41.3	0	0	0	0	1	0	0	3	0	0	0	1	0	32.3			never smoker	0	1	0	0	0	0	0	0	0
P071	IPF	1	24	16	63.9	male	2704	deceased	0	40.5	0	0	0	0	0	0	0	3	0		1	0		28.4	1		former smoker	0	1	1	0	0	0	0	0	0
P072	IPF	1	13	8	60.6	male	377	transplant	0	38.3	0	1	1	0	0	0	0	4	1		1	0		27.7		1	former smoker	0	0	0	1	0	0	0	0	0
P073	IPF	1	13.5	9	69.9	male	381	deceased	0	51	0	1	0	0	0	0	0	4	1		0	0		29	1		current smoker	0	1	1	0	0	0	0	0	0
P074	IPF	1	7	12	58.7	female	258	transplant	0	39.8	0	0	0	0	0	0	0	2	1	0	0	0	0	28		1	former smoker	0	0	0	0	0	0	0	0	0
P075	IPF	0	7	1	65.5	male	1621	deceased	1	41.6	1	0	1	1	0	0	0	5	0	0	0	0	0	26.1	1		current smoker	0	0	0	0	0	0	0	0	0
P076	IPF	0	9.75	8	54.7	male	2306	active	0	40.9	0	0	0	0	0	0	0	1	1	0	0	1	0	37.5		1	former smoker	0	0	0	1	0	0	0	0	0
P077	IPF	1	6	7	73.4	male	21	Lost to follow-up	0	35.4	0	1	0	1	0	0	0	3	0	0	0	0	0	32.7			never smoker	1	1	1	0	1	0	0	0	0
P078	RA-ILD	0	13.5	6	64.7	male	749	Lost to follow-up	0	35	0	0	0	0	0	0	0	3	0	1	0	0	0	30.7	1		former smoker	0	1	1	0	0	1	0	0	0
P079	IPF	0	3	5	71.6	male	185	Lost to follow-up	0	38.2	0	1	1	0	0	0	0	3	1		1	1		26.1	1		never smoker	0	1	0	1	1	0	0	0	0
P080	IPF	1	14.75	29	53.4	female	13	Lost to follow-up	0	39.5	0	1	0	0	0	1	0	1	1	1	0	0	1	26.1			former smoker	0	1	1	0	0	0	0	0	0
P081	IPF	1	15	5	52.9	male	0	Lost to follow-up	0	35.2	0	0	1	0	0	0	0	3	1	0	1	1	0	32.4			former smoker	1	1	1	0	1	0	0	0	0
P082	IPF	1	5	1	67.3	male	665	active	0	47.7	0	0	0	0	0	0	0	4	1	0	0	0	0	25.5	1		never smoker	1	1	1	0	0	0	0	0	0
P083	IPF	0	7	23	71.2	male	2823	Lost to follow-up	0	38.5	0	0	1	0	0	0	0	5	1	1	0	0	0	31.9	1		never smoker	1	1	0	0	0	0	0	0	0
P084	IPF	0	6.5	13	61.8	male	788	Lost to follow-up	0	35.9	0	0	1	0	1	0	0	3	1	0	0	0	0	29.8	1		former smoker	1	0	1	0	0	0	0	0	0
P085	IPF	1	16	9	72.6	male	1424	deceased	0	38.2	1	0	1	0	0	0	0	3	1	0	1	1	0	34		1	never smoker	0	1	1	0	0	0	0	0	0
P086	IPF	0	8	8	54.8	male	1532	deceased	0	41.4	1	0	0	0	1	0	0	3	1	0	0	0	0	25.8	1		former smoker	1	0	0	1	0	0	0	0	0
P087	IPF	0	10	12	54.3	female	849	active	0	40.9	0	0	0	0	0	0	0	0	1	1	0	0	0	29.4			never smoker	0	0	1	0	0	0	0	0	0
P088	IPF	1	7	4	74.2	male	1295	deceased	0	36.2	0	0	0	0	0	0	0	5	1		1	1		31.3	1	0	former smoker	1	0	0	1	0	0	0	0	0
P089	IPF	1	12	21	57.1	male	1449	Lost to follow-up	0	41.7	0	0	0	0	1	0	0	1						32.3	1		never smoker	1	1	1	0	0	0	0	0	0
P090	RA-ILD	1	7.5	5	58.4	female	1145	Lost to follow-up	0	34.7	0	0	0	0	0	0	0	0						39.9			former smoker	1	1	1	0	0	0	0	0	0
P091	IPF	0	14.25	31	73.6	male	1180	deceased	0	38.9	0	0	1	0	0	0	0	5	1		1	1		31.5	1	0	never smoker	0	1	1	0	0	0	0	0	0
P092	RA-ILD	0	3	4	80.8	male	3009	active	0	39.7	1	0	0	0	0	0	0	5	1		0	0		25.2	1		former smoker	0	1	0	0	0	1	0	0	0
P093	IPF	0	11	12	62	male	1151	active	0	40.1	0	1	0	0	0	0	0	3	1	0	0	1	0	29.3	1		former smoker	0	0	1	0	0	0	0	0	0
P094	RA-ILD	0	7	6	53.7	female	1924	active	0	41.7	0	0	1	1	0	0	0	5	1	1	0	1	1	21	1		former smoker	0	0	1	0	0	1	0	0	1
P095	IPF	0	10	20	86.7	male	673	Lost to follow-up	0	27.3	0	0	0	1	0	0	0	4						24.5	1		former smoker	0	1	1	0	0	0	0	0	0
P096	IPF	1	9	7	71.3	male	2954	active	0	33.2	0	0	0	0	0	0	0	3						29.9	1		former smoker	0	0	0	1	0	0	0	0	0
P097	IPF	0	32.5	34	68.6	male	632	active	0	39	0	0	0	0	0	0	0	3	1	0	1	1	1	22	1			0	0	1	0	0	0	0	0	0
P098	IPF	0	33	43	82.4	male	910	active	0	42	0	0	0	0	0	0	0	3	0	0	1	0	1	23.7	1			1	0	0	1	0	0	0	0	0
P099	IPF	0	9	6	80.3	male	1035	Lost to follow-up	2	33.4	0	0	0	0	0	0	0	6						35.5	1		former smoker	0	1	0	0	0	0	0	0	0
P100	RA-ILD	0	7	5	59.7	female	73	Lost to follow-up	0	43.8	0	0	1	0	0	0	0	0	1	0	0	0	0	28.7			never smoker	0	1	0	0	0	0	0	0	0
P101	IPF	0	5.5	3	69.7	male	1557	active	0	39.9	1	1	0	0	0	0	0	4	1	0	0	1	0	28.1	1		never smoker	0	0	0	1	0	0	0	0	0
P102	IPF	0	6.5	5	66.8	male	2394	active	0	41.1	0	0	0	0	0	0	0	4	0	0	0	0	0	29.3	1		former smoker	1	1	1	0	0	0	0	0	0
P103	IPF	1	18.25	27	64.1	male	307	deceased			1	0	1	0	0	0	0	5							1		former smoker	1	0	1	0	0	0	0	0	0
P104	IPF	1	26.25	17	52.5	male	1258	transplant			1	0	1	0	0	0	0	6	1		1	0		40.1		1	former smoker	0	1	0	0	0	0	0	0	0
P105	IPF	0	1	3	66.8	female	123	deceased			1	0	0	0	0	1	0	4	1	0	0	1	0			1	never smoker	0	1	1	1	0	0	0	0	0
P106	IPF	0	20.25	46	49.6	female	78	Lost to follow-up	2	54	1	1	0	0	0	0	0	5	1	0	0	1	0	39.9			never smoker	0	0	1	0	0	0	0	0	0
P107	IPF	1	23.75	25	58.6	male	3416	active		39.9	0	0	0	0	0	0	0	4						29.5		1	former smoker	1	1	0	1	0	0	0	0	0
P108	IPF	0	7	17	69.9	male	942	active	0	41.3	0	0	0	0	0	0	0	4	0	0	1	0	0	25.1			former smoker	0	0	0	1	0	0	0	0	0
P109	IPF	0	16.75	13	71.3	male	226	deceased	0	37.8	1	0	1	0	0	0	1	5	1	0	1	1	0	28.4		1	former smoker	1	1	1	1	0	0	0	0	0
P110	IPF	1	8	5	72.2	female	1231	deceased	0	42	0	0	0	0	0	0	0	2						23.3	1		former smoker	0	0	0	0	0	0	0	0	0
P111	RA-ILD	0	6	3	69.7	male	325	deceased	0	42.8	0	0	0	1	0	0	0	5	1		0	0		28.2	1		former smoker	1	1	1	0	1	0	1	0	1
P112	IPF	0	11.25	3	70.1	male	941	active	0	37.5	0	0	0	0	0	0	0	4	1	0	0	0	0	27.1	1		former smoker	1	1	1	0	0	0	0	0	0
P113	IPF	1	15	4	59.3	male	1946	active	0	38	0	0	0	0	0	0	0	1	1	0	0	1	0	29.1	1		never smoker	0	0	0	0	0	0	0	0	0
P114	IPF	1	12	6	80.2	male	299	deceased	0	41.5	1	1	1	0	0	0	0	4	1	0	0	1	0	21.4	1		never smoker	1	1	1	1	0	0	0	0	1
P115	IPF	1	33	19	61.1	male	501	deceased	0	29.1	0	0	0	1	0	0	0	5	1		0	1		24	1		former smoker	0	0	0	1	0	0	0	0	0
P116	RA-ILD	0	0	0	74.8	male	190	active	0	41.5	0	0	0	0	0	0	0	3	0	0	1	0	0	26.2	1		former smoker	1	0	0	0	0	0	0	0	0
P117	IPF	0	9	3	53.8	female	450	transplant	0	37.7	0	0	0	0	0	0	0	2	1	1	1	1	0	26.1	1		former smoker	0	1	1	1	0	0	0	0	0
P118	IPF	0	10	39	65.2	male	1445	active	0	40	0	0	0	0	0	0	1	4	1	1	1	0	1	22.6	1		never smoker	1	1	1	0	0	0	0	0	0
P119	IPF	1	7	11	71	male	390	active	0	39	0	1	1	0	0	0	0	3	0	1	0	0	0	26.6			former smoker	1	0	1	0	0	0	0	0	0
P120	IPF	0	14	27	77.4	male	33	Lost to follow-up	0	42.8	0	0	1	0	0	0	0	4	1	0	0	1	0	22.1		1	former smoker	1	1	1	0	0	0	0	1	0
P121	IPF	1	6	7	58.6	female	60	active	0	35.9	0	0	0	0	1	0	1	2	1	0	1	1	0	23.8			never smoker	1	0	1	0	0	0	0	0	0
P122	IPF	1	10	14	77.7	male	1177	Lost to follow-up	0	46.2	1	0	0	0	1	0	0	3	1	0	0	0	0	24.7			former smoker	1	1	1	0	0	0	0	0	0
P123	IPF	0	26	36	53.7	male	1244	deceased	0	34.3	0	0	1	0	0	0	0	2			0			33.7	1	1	former smoker	1	0	1	0	0	0	0	0	0
P124	IPF	1	11.75	3	74.7	female	3387	active	0	30.6	0	0	1	0	0	0	0	3						39.7	1		never smoker	0	1	1	0	0	0	0	0	0
P125	RA-ILD	0	2	1	55.1	male	1347	active	0	37.9	0	0	0	0	0	0	0	1	1	0	1	0	0	33.8	1		former smoker	0	0	0	0	0	1	0	0	0
P126	IPF	0	15	19	65.5	female	1129	active	0	37.8	0	0	1	0	0	0	0	2	0	0	0	0	0	27.5	1		former smoker	0	1	1	0	0	0	0	0	0
P127	IPF	0	7	16	81.4	female	149	Lost to follow-up	0	39.5	0	0	0	0	0	0	0	2	1	0	0	0	0	30.4		1	former smoker	1	0	1	0	0	0	0	0	0
P128	IPF	1	7	8	85.1	male	12	active	0	37.6	0	0	0	0	0	0	0	7	1	0	0	1	0	21.7			former smoker	0	0	1	0	0	0	0	0	0
P129	IPF	1	8	9	82.7	female	387	active	0	45.1	0	0	0	0	0	1	0	3	1	0	0	0	1	25.3			never smoker	0	0	1	0	0	0	0	0	0
P130	RA-ILD	1	6	6	73.1	male	388	active	0	37.1	0	0	0	0	1	0	0	6	1	0	1	1	0	28	1		former smoker	1	1	1	0	0	0	0	0	0
P131	RA-ILD	1	12.5	9	79.6	male	303	deceased	0	40.7	0	1	1	0	0	0	0	7	0	0	0	0	0	26.4	1			0	0	0	0	0	0	0	0	0
P132	IPF	1	17.5	19	36.7	female	1375	active	0	35.8	0	0	0	0	0	0	0	5	1	0	0	0	0	30.1	1		former smoker	1	0	1	0	0	0	0	0	0
P133	IPF	1	14.25	12	76.1	male	659	deceased	0	32.2	0	0	0	1	0	0	0	6						25.1		1		1	1	1	1	0	0	0	0	0
P134	IPF	0	5	0	66.8	female	711	Lost to follow-up	0	37.5	0	0	0	0	0	0	0	7						36.6		1	never smoker	0	1	0	1	0	0	0	0	0
P135	RA-ILD	1	6	5	82.3	male	564	active	0	43.1	0	0	1	0	0	0	1	4	1	0	1	0	0	27.4				1	1	1	0	0	1	0	0	0
P136	IPF	0	4	9	79.4	female	1330	active	0	37.8	0	0	0	0	0	0	0	2	1	1	1	1	0	24.1	1		former smoker	0	0	1	1	0	0	0	0	0
P137	IPF	0	14.75	11	62.4	male	145	active	0	42.5	0	0	1	0	0	0	0	4	1	0	0	1	0	29			former smoker	1	1	1	1	0	0	0	0	0
P138	IPF	1	14.5	23	51.6	male	1147	Lost to follow-up	0	39.5	0	0	1	1	1	0	0	4						27.8	1		current smoker	1	1	0	1	0	0	0	0	0
P139	IPF	0	10.75	11	79.3	male	85	Lost to follow-up	0	36.3	0	0	1	0	0	0	1	3	1		1	0		26.7			former smoker	0	0	0	0	0	0	0	0	0
P140	RA-ILD	0	4	3	82.1	female	741	deceased	0	36	1	0	1	0	0	0	0	4	1	0	0	1	1	26.3	1		never smoker	0	1	1	1	0	0	0	0	1
P141	IPF	1	8.75	10	78	male	2270	deceased	0	33.2	0	0	0	0	0	0	0	8	1		1			22.1			never smoker	0	0	1	1	0	0	0	0	0
P142	IPF	1	26	23	65.6	male	271	deceased	0	45.1	0	0	0	0	0	0	1	4						34.9		1	former smoker	1	0	1	0	0	0	0	0	0
P143	RA-ILD	1	15	14	85.1	male	401	deceased	0	34.2	1	1	1	0	0	0	0	7	1	0	0	1	0	25.8		1	former smoker	1	1	1	1	0	0	0	0	0
P144	IPF	0	6	0	71.1	male	797	deceased			0	0	0	0	0	0	0	7	1	0	0	1	0	24.5	1		never smoker	0	0	1	0	0	0	0	0	0
P145	IPF	0	7	2	71.7	male	455	Lost to follow-up	0.5	55	0	0	0	1	0	0	0	8	1	0	0	0	0	25.8	1		former smoker	0	1	1	0	0	0	0	0	0
P146	IPF	0	5	2	69.5	male	258	active	0	35.8	1	0	0	0	0	0	0	3	1	1	0	1	0	31.6	1		former smoker	1	0	1	0	0	0	0	0	0
P147	IPF	1	16	25	55.2	male	469	deceased	0	44.6	1	0	0	0	0	0	0	4						33.7	1			0	0	1	0	0	0	0	0	0
P148	IPF	0	8	6	70	male	1107	deceased	0	38.9	0	0	1	0	0	0	1	3	1	0	1	1	0	31.5	1		former smoker	1	0	1	0	0	0	0	0	0
P149	IPF	0	6.5	8	65.6	male	682	deceased	0	39.4	0	0	0	0	0	0	0	4	1	0	0	1	0	25.7	1		never smoker	1	1	0	1	0	0	0	0	0
P150	IPF	0	10	2	61.2	female	2454	active	0	41.8	0	0	1	0	0	0	0	1	1		0	1		31.9	1		former smoker	1	0	1	0	0	0	0	0	0
P151	IPF	1	0	1	63.8	male	1139	active	0	40.7	0	0	0	0	0	0	0	4	1	0	0	1	0	25.7	1		former smoker	0	0	0	1	0	0	0	0	0
P152	IPF	1	16.75	12	74.3	male	604	active	0	40	1	0	0	0	1	0	0	5	1	1	1	0	0	24.8	1		former smoker	0	1	1	0	0	0	0	0	0
P153	RA-ILD	0	4	13	72.2	male	1137	deceased	0	38.2	1	0	0	0	0	0	0	8	1	1	1	1	1	26.8	1			1	1	1	0	0	0	0	0	1
P154	IPF	0	11.5	4	64.6	male	61	deceased			1	0	1	0	0	1	1	6						23.8			never smoker	0	0	0	1	0	0	0	0	0
P155	IPF	0	20.75	11	61.7	male	545	deceased	0	29.7	1	1	1	0	0	1	0	4			0	0		24.3			former smoker	0	0	0	0	1	0	0	0	0
P156	IPF	1	11	16	57.3	male	478	active	0	39	0	0	0	0	0	0	0	2	1	1	1	0	0	31.1	1		current smoker	0	0	0	0	0	0	0	0	0
P157	IPF	1	17.5	30	75	male	1869	active	0	40.7	0	0	0	0	0	0	0	3	1	1	1	0	0	26.3			never smoker	0	1	0	0	0	0	0	0	0
P158	IPF	1	16.5	26	75	male	1990	deceased	0	38.4	0	1	0	0	0	0	0	3	1		0	0		29.5		1	former smoker	0	0	0	0	0	0	0	0	0
P159	RA-ILD	0	4.5	0	86.8	male	559	active	0	35.8	0	0	0	0	0	0	0	5	1	1	0	1	0	28.4			former smoker	0	1	0	0	0	0	0	0	0
P160	IPF	0	9.75	19	79	male	547	active	0	43	1	0	0	0	0	0	0	3	1	0	0	0	0	25.4	1		former smoker	0	0	1	0	0	0	0	0	0
P161	IPF	0	13.75	23	63.4	male	2610	active	0	41.7	0	0	0	0	0	0	0	3	1	0	0	0	1	23.4	1		never smoker	0	1	0	1	0	0	0	0	0
P162	IPF	1	1	2	70.4	male	1305	deceased			0	0	1	0	0	0	0	6							1			0	1	1	0	0	1	0	0	0
P163	IPF	1	16.75	9	73.8	male	2051	Lost to follow-up	0	44.3	0	0	0	0	0	0	0	4	1		0			30.6	1		former smoker	0	1	1	1	0	0	0	0	0
P164	IPF	1	16.5	2	55.5	female	543	transplant	0	36.2	0	0	0	0	0	0	0	4	1		0	0		22.7	1			0	0	1	0	0	0	0	0	0
P165	IPF	1	15.5	10	65.4	male	221	deceased	0	52	0	0	0	0	0	0	0	8	1		1	0		18.9	1		never smoker	0	0	0	0	0	0	0	0	0
P166	IPF	1	12	59	77.7	male	218	deceased	3	41.3	0	0	0	0	0	0	0	7						22.7	1			0	0	0	0	0	0	0	0	0
P167	IPF	0	19.5	7	71.1	male	211	Lost to follow-up	0	43.6	0	0	1	0	0	0	0	4	0	0	0	0	0	32		1	never smoker	0	0	0	0	0	0	0	1	0
P168	IPF	0	18	33	73.6	male	3263	active	0	38	1	0	0	0	0	0	0	3						25.6	1		former smoker	0	0	0	0	0	0	0	0	0
P169	IPF	0	12.75	13	76.4	female	884	deceased	2	40.3	0	0	0	0	0	0	1	4						28.6	0	1	former smoker	1	1	0	1	0	0	0	0	0
P170	IPF	1	11	13	70.3	male	104	deceased	0	41.2	0	0	0	0	0	0	0	6	0		0	0		33.2			former smoker	0	1	0	1	0	0	0	0	0
P171	IPF	0	10.25	9	67.1	female	1492	Lost to follow-up	2.5	38.9	0	0	1	0	0	0	0	7	1	1	0	1	1	23.8		1	never smoker	0	1	1	0	0	0	0	0	0
P172	IPF	0	30	16	82.3	male	1192	Lost to follow-up	0	34.4	0	0	0	0	0	0	0	3						31.6	1		former smoker	0	0	0	0	0	0	0	0	0
P173	IPF	1	5	7	74.6	female	160	deceased	0	35.3	0	0	1	0	0	0	0	7						31.9	1		never smoker	0	1	1	1	0	0	0	0	0
P174	IPF	1	9	2	83.9	female	1974	active	0	33	0	0	1	0	0	0	0	3	1	0	0	0	0	23.9	1		never smoker	1	0	0	1	0	0	0	0	0
P175	IPF	1	12.75	5	68.4	male	942	Lost to follow-up	0	38.8	0	0	1	0	0	0	0	5	1	1	1	1	1	28.8	1		never smoker	0	0	0	1	0	0	0	0	0
P176	IPF	0	11.5	2	56.3	male	1604	deceased	0	36.5	0	0	0	0	1	0	0	1	0	0	0	0	0	26.3		1	former smoker	0	1	0	1	1	0	0	0	0
P177	IPF	0	9	6	70.4	male	1013	active	0	44.5	0	0	1	0	0	0	0	4	1	0	0	1	0	30.3		1	never smoker	1	0	0	1	0	0	0	0	0
P178	IPF	1	11	4	51.6	male	989	transplant	0	39.8	0	0	0	0	0	0	0	3						27.6		1	current smoker	1	0	0	1	0	0	0	0	0
P179	IPF	0	8	1	67.1	female	1106	active	0	39	0	0	1	0	0	0	0	7	1	0	1	0	1	23	1		never smoker	0	0	1	0	0	0	0	0	0
P180	RA-ILD	0	19	9	70.7	female	0	active	0	36	1	0	0	0	0	1	0	4		0	0	1	0	23.8			never smoker	0	0	1	0	0	0	1	0	0
P181	IPF	0	16.5	23	55.8	male	1693	transplant	0	37.5	0	1	0	0	0	0	0	1						29.6		1	former smoker	0	1	0	1	0	0	0	0	0
P182	IPF	1	11	14	58.1	male	195	deceased	0	35.7	0	0	1	0	0	0	1	5	1		1	1		17.6			former smoker	0	0	0	0	0	0	0	0	0
P183	IPF	0	17.5	23	68.4	male	849	active	0	33.9	0	0	1	0	0	0	0	4	1	0	1	1	0	21.5			never smoker	0	1	1	0	0	0	0	0	0
P184	IPF	0	15.25	15	62.1	female	336	Lost to follow-up	0	41.7	0	0	1	0	0	0	0	6	1	1	0	0	0	26.2	1		never smoker	0	1	1	0	0	0	0	0	0
P185	IPF	0	4	4	55.1	female	596	active	0	38.5	0	0	0	0	0	0	0	0	1	1	1	1	0	30.5	1		former smoker	0	1	1	0	0	0	0	0	0
P186	IPF	0	3	4	65.2	male	758	Lost to follow-up	0	32.8	0	0	1	1	1	0	0	5	0	0	0	0	0	26.5		1	never smoker	1	0	1	0	0	0	0	0	0
P187	IPF	1	14	18	71.6	male	402	deceased	0	43.1	1	0	0	1	0	0	0	6	1	0	0	1	0	26.2	1		never smoker	1	0	1	1	0	0	0	0	0
P188	IPF	1	14.75	20	66.8	male	1248	deceased	3	38.9	1	0	0	1	0	1	0	7	0	0	0	0	0	32.2	1		former smoker	0	0	0	0	0	0	0	0	0
P189	RA-ILD	1	6	2	75.1	female	3094	active	0	38.7	0	0	1	0	0	0	0	3			1			29.8	1		never smoker	1	1	0	0	0	1	0	0	0
P190	IPF	0	14.5	11	60	male	1346	transplant	0	37.1	0	0	0	0	0	0	0	5	1	0	0	1	0	28	1		former smoker	0	0	1	0	0	0	0	0	0
P191	IPF	1	5	8	57.1	female	569	Lost to follow-up	0	33.3	0	0	0	0	0	0	0	3	1	0	0	1	1	24.9	1		never smoker	1	1	0	1	0	0	0	0	0
P192	IPF	0	16.75	4	71.2	male	1066	deceased	0	36.1	0	0	0	0	0	0	0	4						28		1	former smoker	0	0	1	0	0	0	0	0	0
P193	IPF	0	18.5	11	70.8	male	1372	Lost to follow-up	0	35.2	1	0	0	0	1	0	0	3						36.5	1		former smoker	0	1	0	0	1	0	0	0	0
P194	IPF	0	10	11	69.4	male	1058	Lost to follow-up	0	43.7	1	0	0	0	0	0	0	4	1	0	1	1	0	24.7	1		former smoker	0	1	0	1	0	0	0	0	0
P195	IPF	1	9	13	82.2	male	543	Lost to follow-up	0	41.3	1	0	0	0	0	1	0	4	1	0	0	1	0	26.3	1		former smoker	1	1	1	0	0	0	0	0	0
P196	RA-ILD	0	41.25	53	69.5	male	585	deceased	0	36.3	1	1	1	0	0	0	0	4						31.3	1		former smoker	0	1	0	0	0	0	0	0	0
P197	RA-ILD	0	9	6	80.4	male	580	active	0	45.9	1	1	1	0	1	1	0	5	1	0	0	0	0	26.5	1		former smoker	1	1	0	0	0	0	1	0	0
P198	IPF	1	10	5	72.1	male	49	deceased	0.5	38.4	1	0	0	0	0	0	0	7	1		0	0		30.9			never smoker	0	0	0	0	0	0	0	0	0
P199	IPF	0	11	6	62.8	male	1	Lost to follow-up	0	39.5	0	0	0	0	0	0	0	2						36.9			former smoker	1	1	1	0	0	0	0	0	0
P200	RA-ILD	0	20.25	33	68.3	female	985	Lost to follow-up	0	44.6	0	0	1	0	0	0	0	4						21.9			never smoker	0	1	1	0	0	0	0	0	0
P201	RA-ILD	1	7	12	63.6	male	1534	deceased	0	41.9	0	0	0	0	0	0	0	6	0	0	0	0	0	28.2	0	1	former smoker	1	1	1	0	0	0	0	0	1
P202	IPF	1	4	1	74.7	male	782	deceased	0	36.8	1	0	1	0	0	0	0	5	0	0	0	0	0	24.9	1		former smoker	0	0	0	0	0	0	0	0	0
P203	IPF	0	13.5	29	75.3	female	335	deceased	1.5	37.5	0	0	0	0	0	0	0	6						23.3		1		0	1	1	1	0	0	0	0	0
P204	RA-ILD	1	12.75	10	67.8	male	3039	deceased	0	38.9	0	0	0	0	0	0	0	6	1		0	1		24		1	former smoker	1	1	0	0	1	0	0	0	0
P205	IPF	0	11.5	5	56.5	male	3241	active	0	38.2	0	0	0	0	1	0	0	1	1	1	1	1	0	20.3	1		never smoker	1	1	1	0	0	0	0	0	0
P206	IPF	1	5	9	79.6	male	1255	deceased	0	36	0	1	1	0	0	0	0	5			0			30.5		1	never smoker	0	0	0	1	0	0	0	0	0
P207	IPF	1	16.75	24	78.9	male	338	deceased	3	52	0	0	0	0	0	0	0	6						19.8		1		0	0	0	0	0	0	0	0	0
P208	IPF	0	4	7	71.8	female	50	Lost to follow-up	0	38.3	0	0	0	0	0	0	0	3	0	0	0	0	0	32			former smoker	0	0	1	0	0	0	0	0	0
P209	IPF	1	26	32	54.4	male	491	deceased	0	32.1	0	0	0	1	1	0	0	3						19.8			former smoker	1	1	0	0	0	0	0	0	0
P210	IPF	1	13	17	71.6	male	2532	deceased	0	37.3	0	0	0	0	0	0	0	6	1		0	0		23.2	1		never smoker	0	0	1	0	0	0	0	0	0
P211	IPF	0	11	18	81.5	male	152	deceased	0.5	26.3	0	0	0	1	1	0	0	4	1	0	0	1	0	31.1	1		former smoker	1	1	1	0	0	0	0	0	0
P212	IPF	0	5	17	81.3	female	626	deceased	0	44.2	1	0	0	0	0	1	0	3	1	0	0	0	1	26.4	1		never smoker	1	1	0	1	0	0	0	0	0
P213	IPF	0	42	29	60.4	male	1377	deceased	1	41.8	0	0	0	0	0	0	0	4	1		0	0		34.1	1		former smoker	0	0	0	0	0	0	0	0	0
P214	IPF	0	4	5	80.4	male	1286	deceased	0	40.8	0	0	0	0	0	0	0	4						33	1	0	never smoker	0	1	0	0	0	0	0	0	0
P215	IPF	0	10	8	78.8	female	630	active	0	36.8	0	0	0	0	0	0	0	2	0	0	0	0	0	22			never smoker	1	0	1	0	0	0	0	0	0
P216	IPF	1	12.5	16	66.6	female	657	deceased	0	35.4	1	0	1	0	0	0	1	6	1		0	0		27	1		never smoker	1	0	1	1	0	0	0	0	0
P217	IPF	0	4	10	62.3	female	2245	Lost to follow-up	0	37.6	0	0	0	0	0	0	0	3	0	0	1	0	1	19.9	1		former smoker	1	0	1	0	1	0	0	0	0
P218	IPF	0	9	19	58.9	male	487	transplant	0	43	1	0	1	1	0	0	0	3	1	0	0	0	0	38.3	1		former smoker	0	0	0	1	0	0	0	0	0
P219	IPF	1	11	13	63.9	male	2822	active	0	37.7	0	0	0	0	0	0	1	3						31.9	1		former smoker	0	1	0	0	0	0	0	0	0
P220	IPF	0	24	38	52.9	male	131	transplant	0.5	40.6	0	0	1	0	0	0	0	5	1		1	0		34.1	1		former smoker	0	0	1	0	0	0	0	0	0
P221	IPF	1	28.25	24	79.7	male	399	Lost to follow-up	0	33.9	1	1	0	1	0	0	0	4	1	0	1	0	0	28	0	1	former smoker	1	1	1	0	0	0	0	0	0
P222	RA-ILD	0	13.75	18	68	male	1348	active	0	36.5	0	0	1	0	0	0	0	3	0	0	0	0	0	29	1		former smoker	0	1	1	0	0	1	0	0	1
P223	IPF	0	5	4	81.4	male	80	deceased	0	31.2	0	0	1	0	0	0	0	6	1	0	1	1	0	25.6			former smoker	1	0	0	0	0	0	0	0	0
P224	IPF	1	10.5	14	60.7	male	1169	transplant	0	27.3	0	0	1	0	0	0	0	3	1		1			29.4			former smoker	0	0	0	0	0	0	0	0	0
P225	IPF	0	33	8	71.5	male	999	deceased	0	30.9	1	1	1	0	0	0	1	6						30.8	1		former smoker	0	0	0	0	0	0	0	0	0
P226	IPF	0	15	24	61.7	male	1859	deceased	0	37.2	0	0	0	0	0	0	0	6	1	0	0	0	0	32.2	1		former smoker	0	1	0	1	1	0	0	0	0
P227	IPF	1	14.75	6	73.7	male	1766	Lost to follow-up	0	36	0	0	0	1	0	0	0	5						26.1	1		former smoker	0	1	1	0	0	0	0	0	0
P228	IPF	1	11.5	8	75.1	male	556	deceased	0	38.5	0	0	1	0	0	0	0	8						24.6	1			1	0	0	1	0	0	0	0	0
P229	RA-ILD	0	0	0	75.2	male	0	Lost to follow-up	0	30.9	0	0	1	0	0	1	0	5						23.7				0	0	0	0	0	1	0	0	1
P230	IPF	0	16.5	15	58.6	male	1245	transplant	0	39.5	0	0	0	1	0	0	0	3						30.1	1		former smoker	1	0	1	0	0	0	0	0	0
P231	IPF	0	12.5	1	60.1	male	1369	active	0	37	0	0	0	0	0	0	0	2	1	1	0	0	0	30.5	1		former smoker	1	0	1	0	0	0	0	0	0
P232	IPF	0	14.75	13	64.6	female	82	deceased	2	25.2	0	0	0	0	0	0	1	6	1			1		29.8	1			0	0	0	0	0	0	0	0	0
P233	IPF	0	8.5	8	57.1	male	1026	Lost to follow-up	0	35	0	0	0	0	0	0	0	1	1	0	1	1	0	37.4	1		former smoker	1	1	1	0	0	0	0	0	0
P234	IPF	0	9	10	43.3	male	1482	active	0	42.7	0	0	0	0	1	0	0	6						16.3	1		former smoker	1	0	1	0	0	0	0	0	0
P235	IPF	0	10	12	64.6	male	633	active	0	35.4	0	0	0	0	0	1	0	5	0	0	0	0	1	27.5	1		former smoker	0	0	1	0	0	0	0	0	0
P236	IPF	1	7.75	3	83.3	male	54	deceased	0	38.3	0	0	1	0	0	0	0	8	1	0	1	1	1	26.7	1		former smoker	1	0	0	1	0	0	0	0	0
P237	IPF	0	9	7	66.9	male	132	deceased	2	36.9	1	1	1	0	0	0	0	5						29.2		1	former smoker	0	0	1	0	0	0	0	0	0
P238	IPF	0	16	23	56.8	male	1515	deceased	3	34.5	0	0	0	0	0	0	0	5						31.8			former smoker	1	0	1	1	0	0	0	0	0
P239	IPF	1	0	15	61.3	male	718	transplant	0	35.6	0	0	0	0	0	0	0	4						32.5		1		0	0	0	0	0	0	0	0	0
P240	IPF	0	7	17	81.5	male	1368	Lost to follow-up	1	43.6	1	0	0	1	0	0	0	5			0			35.3	1		current smoker	0	0	0	0	0	0	0	0	0
P241	IPF	1	4	12	75.9	male	188	Lost to follow-up	0.5	36.2	1	0	0	0	0	0	0	8						29.8	1		former smoker	1	1	1	0	0	0	0	0	0
P242	IPF	0	11.5	7	67	male	1054	deceased	0	40	0	0	1	1	0	0	1	4	1		1	1		26		1	former smoker	1	1	0	1	0	0	0	0	0
P243	IPF	1	10.5	9	66.7	male	812	deceased	0	34.1	1	0	0	0	0	0	0	7	1	0	0	1	0	26.8	1		never smoker	0	0	1	0	0	0	0	0	0
P244	RA-ILD	0	9	16	68.7	male	1812	deceased	0	35.7	1	0	1	0	0	0	1	5						32		1	former smoker	0	1	0	0	0	0	0	0	0
P245	RA-ILD	0	0	1	76.4	male	1360	deceased	0	40	1	0	1	1	0	0	0	6	1	0	0	1	0	28.8	1		former smoker	0	0	0	0	0	1	0	0	0
P246	IPF	1	9.75	7	80.1	male	2516	active	0	39.5	0	0	0	0	0	0	0	4	1	0		1	0	25.6	1		former smoker	0	1	1	0	0	0	0	0	0
P247	IPF	1	10	16	58.5	male	1589	active	0	40.3	0	0	0	0	0	0	1	2	0	0	1	0	0	31.6		1	former smoker	0	0	0	0	0	0	0	0	0
P248	IPF	1	5	2	72.9	male	2315	deceased	0	38.6	0	1	0	0	0	0	0	5						28		1	former smoker	0	1	1	0	0	0	0	0	0
P249	RA-ILD	1	15.25	4	75.4	male	129	active	0	39.6	0	1	0	0	0	0	0	8	1	1	0	1	1	26.6			never smoker	1	1	0	0	0	0	0	0	1
P250	IPF	0	22.75	33	57.1	male	862	deceased	0	37.8	0	0	0	0	0	0	0	3	0		0	0		39.6	1		former smoker	0	0	1	0	0	0	0	0	0
P251	IPF	0	5	3	66.8	female	458	active	0	36.6	1	0	0	0	0	0	0	2	0	0	1	0	0	33.6			never smoker	1	0	1	0	0	0	0	0	0
P252	IPF	0	2	3	59.5	male	389	deceased	0	40.9	0	0	0	1	0	0	0	4				1		28.9	1		former smoker	0	1	0	1	0	0	0	0	0
P253	IPF	0	5.25	6	76.8	male	930	Lost to follow-up	0	37	0	0	0	0	0	0	1	3						30.4			former smoker	0	1	0	1	0	0	0	0	0
P254	RA-ILD	1	10	3	56.8	male	356	transplant	0	42.5	0	1	0	0	0	0	0	4	0	0	0	0	0	27.6		1	former smoker	1	1	1	0	0	0	0	0	1
P255	RA-ILD	1	7.5	2	63.5	male	390	deceased	0	40.5	0	0	1	0	0	0	0	4						27.5			former smoker	1	1	1	0	0	1	0	0	0
P256	IPF	1	21.75	9	70.3	female	99	deceased	3	36.1	0	0	0	0	0	0	0	5						24.9	1			0	0	0	0	0	0	0	0	0
P257	IPF	1	5	5	82.7	male	672	deceased			0	0	1	0	0	0	0	4						32.5	1		current smoker	0	0	0	0	0	0	0	0	0
P258	RA-ILD	0	6	9	67.4	male	7593	active	0	35.6	0	0	0	0	0	1	0	5	1	0	1	0	0	24.5		1	former smoker	0	1	1	0	0	0	0	0	1
P259	IPF	0	15.5	7	77.6	male	1087	Lost to follow-up	0	39	0	0	1	0	0	0	0	4	0	0	0	1	0	26	1		former smoker	1	0	0	0	0	0	0	0	0
P260	IPF	1	20.5	16	63.2	male	2940	active	0	35.8	0	0	0	1	0	0	0	2						36.5	1		former smoker	0	0	1	1	0	0	0	0	0
P261	RA-ILD	0	8	19	75.8	male	50	active	0	35.7	0	0	0	0	0	0	0	3	1	0	1	1	0	23.5			never smoker	0	0	0	0	0	0	0	0	0
P262	RA-ILD	0	4	7	52.2	male	81	active	0	35	0	0	0	0	0	0	0	4	1	0	0	0	0	25.1			never smoker	0	1	1	0	0	0	0	0	0
P263	IPF	1	10	8	74	male	1122	deceased	0	41.4	0	0	0	0	0	0	0	4	1	0	1	1	0	22.5			current smoker	0	0	0	0	0	0	0	0	0
P264	IPF	0	30.5	24	81.2	female	2047	active	0	39.8	1	1	1	0	0	0	0	5	1	0	0	1	0	28.8		1	never smoker	0	0	0	1	0	0	0	0	0
P265	RA-ILD	1	2	3	77.6	male	61	deceased	0	34.5	1	0	0	0	0	0	0	8						25.7	1		never smoker	1	1	0	0	0	1	0	1	1
P266	IPF	0	11	14	83.9	male	1042	Lost to follow-up	0	42.3	1	0	0	0	0	0	0	4	0	0	0	0	0	25.6			former smoker	1	1	1	0	0	0	0	0	0
P267	IPF	1	9.5	20	65.2	female	3271	active	0	36.4	0	0	0	1	0	1	0	3	0	0	0	0	0	23.4	1		former smoker	0	1	1	0	1	0	0	1	0
P268	RA-ILD	1	8	5	63.4	male	118	Lost to follow-up	0	39.8	1	0	0	0	1	0	0	2	0	0	0	0	0	46.8		1	never smoker	0	1	0	0	0	0	0	0	0
P269	RA-ILD	0	3	2	59.8	female	894	Lost to follow-up	0	30.5	0	0	0	0	0	0	0	0						32.7			former smoker	0	1	0	0	0	1	0	0	0
P270	RA-ILD	0	23	5	73.5	female	7692	Lost to follow-up	0	35.2	1	0	0	0	0	0	1	3						29.7				0	1	0	0	0	0	0	0	1
P271	IPF	0	11	14	68.4	male	1343	active	0	32	1	0	1	0	0	0	0	4	1	1	0	1	0	30.9	1		never smoker	0	0	1	0	0	0	0	0	0
P272	IPF	1	7	13	61.1	male	289	active	0	44	0	0	0	0	0	0	0	3	1	0	0	1	0	42.2	1		former smoker	1	1	1	0	0	0	0	0	0
P273	IPF	1	9	6	75.1	male	1850	Lost to follow-up	0	36.8	0	0	1	0	0	0	0	7	1	0	0	0	0	25.6		1	former smoker	0	1	0	1	0	0	0	0	0
P274	IPF	0	2	2	69.7	female	3768	active	0	48.1	0	0	0	0	0	0	0	2						24.8	1		never smoker	0	0	1	0	0	0	0	0	0
P275	IPF	0	14.5	8	55.4	male	609	Lost to follow-up	0	36	0	0	0	0	0	0	0	3	1		1	0		23.4		1	former smoker	0	0	0	1	0	0	0	0	0
P276	IPF	1	8	29	65.1	male	738	deceased	0	32.8	0	1	1	1	0	0	0	4	1	1	0	1	0	26.5	1		former smoker	1	1	1	0	0	0	0	0	0
P277	IPF	1	16.75	13	76.9	female	2278	Lost to follow-up	2	45.4	1	0	1	0	1	1	0	7						31.4	1		former smoker	0	1	0	1	0	0	0	0	0
P278	IPF	1	6	4	82.9	male	1457	deceased	0	39.2	0	0	0	0	0	0	0	3	1	0	0	0	0	27.1	1		never smoker	0	0	1	0	0	0	0	0	0
P279	RA-ILD	1	5	1	79.9	female	136	deceased	0	31.2	0	0	1	0	1	1	0	3	0	0	0	0	1	24.1			former smoker	0	1	0	0	0	0	0	0	1
P280	RA-ILD	0	22.25	6	85.5	male	-2	active	0	35.5	1	0	1	0	0	0	0	5	1	0	0	1	0	23			former smoker	0	1	0	0	0	0	0	0	0
P281	IPF	0	15.75	4	76.5	male	919	deceased	0	40.8	1	0	1	0	0	0	0	4	1	0	0	1	1	22.2	1		former smoker	0	0	0	1	0	0	0	0	0
P282	RA-ILD	1	4	3	66.2	male	1986	active	0	34.5	1	0	1	1	0	0	0	5	1	0	0	1	0	27.9	1		never smoker	0	1	1	0	1	0	0	0	1
P283	IPF	1	4.5	7	66.8	male	1266	deceased	0	35.1	0	0	1	0	0	0	0	5	0		0	0		30.6	1		current smoker	1	1	1	0	0	0	0	0	0
P284	IPF	1	10	10	73.9	male	150	deceased	0	35.6	0	0	0	0	1	0	0	6						22.4	1		former smoker	0	0	1	0	0	0	0	0	0
P285	IPF	1	22.75	18	73.4	male	1540	deceased	0	33.1	1	0	1	0	0	0	0	4						34	1		former smoker	0	0	0	0	0	0	0	0	0
P286	IPF	0	13.75	17	78.7	male	1035	deceased	0	36.1	0	0	0	0	1	0	0	7	0	0	0	0	0	24.7	1		current smoker	0	1	0	1	0	0	0	0	0
P287	IPF	1	14	0	60.6	male	75	Lost to follow-up	0	40.8	0	0	0	0	0	0	0	3	0	1	0	0	0	28.4			former smoker	1	0	1	0	0	0	0	0	0
P288	IPF	1	8	12	67.1	male	2492	active	0	39.5	0	0	1	0	0	0	0	3	0	0	1	0	0	32.3	1		former smoker	1	0	1	0	0	0	0	0	0
P289	IPF	1	7	11	76.5	male	2123	deceased			0	0	0	1	0	0	0	4						26.7	1		former smoker	1	1	1	0	0	0	0	0	0
P290	IPF	1	16.75	22	72.4	male	142	Lost to follow-up	0	37.5	1	0	1	0	0	0	0	6						34.3	1			1	0	1	0	0	0	0	0	0
P291	IPF	1	22.5	13	63.2	male	285	deceased	3	43.2	1	1	1	0	0	0	0	7	1		1	0		31.5	1		former smoker	0	0	1	0	0	0	0	0	0
P292	IPF	1	15.75	18	55.9	male	1515	active	0	42.6	0	0	0	0	0	0	0	3	1	0	0	1	0	41.3			former smoker	0	0	0	0	0	0	0	0	0
P293	IPF	1	16.75	15	74.8	male	1045	deceased	0	36.9	0	0	0	0	0	0	0	5						31.8	1	1	former smoker	0	0	1	1	0	0	0	0	0
P294	RA-ILD	0	10.5	5	62.2	male	1409	deceased			0	0	0	0	0	0	0	3						33.5		1	former smoker	0	1	1	0	0	0	0	0	0
P295	IPF	0	15	30	80.2	female	341	active	0	36	0	0	0	0	0	0	0	3	1	1	1	1	0	24	1			0	0	0	0	0	0	0	0	0
P296	IPF	1	6	8	70.8	male	1072	deceased	0	38.9	0	1	1	0	0	1	0	5	1	0	0	1	0	29.1	1		former smoker	1	0	0	1	0	0	0	0	0
P297	IPF	1	14	5	77.6	male	2189	active	0	40.1	0	0	0	0	0	0	0	3	1	0	0	0	0	23.4	0	1	never smoker	0	1	1	1	0	0	0	0	0
P298	IPF	1	27.5	17	53.5	male	4081	active	0	40.6	0	0	1	0	0	0	0	2	1		0	0		30.6	1		former smoker	1	1	1	0	1	0	0	0	0
P299	IPF	0	8	11	55.5	male	610	transplant	0	39.7	0	0	0	0	0	0	0	4	1	0	0	1	0	30.1	1		former smoker	0	0	0	0	0	1	0	0	0
P300	IPF	1	15.75	13	73.1	male	1694	deceased	0	42.1	1	0	0	0	0	0	0	4						31.3	1	1	former smoker	0	0	1	0	0	0	0	0	0
P301	IPF	1	17	16	65.2	male	1838	active	0	39.9	0	0	0	0	1	0	0	4	0	0	1	0	0	33.6	1		former smoker	1	1	1	0	0	0	0	0	0
P302	IPF	0	11.5	18	75.5	male	1457	deceased	0	36.1	1	0	0	0	0	0	0	4	1	0	0	1	0	26.3	1		never smoker	0	1	1	0	0	0	0	0	0
P303	RA-ILD	1	12.75	1	80.1	female	1934	active	0	43.5	1	0	1	1	1	0	0	5	1	0	0	1	0	31.8	1		never smoker	1	1	1	0	0	0	0	0	0
P304	IPF	1	12.25	6	66.4	male	941	deceased	0	40	0	0	1	0	0	0	0	5	1	0	0	1	1	26.8	1		former smoker	1	0	1	0	0	0	0	0	0
P305	IPF	0	6	2	72.6	male	1912	active	0	35.3	1	0	0	0	0	0	0	3	0	1	0	0	0	27.4			former smoker	1	0	1	0	0	0	0	0	0
P306	IPF	1	15	12	58.7	male	2034	transplant	0	39.4	0	0	0	0	0	1	0	1						34.8	1		former smoker	1	1	1	1	0	0	0	0	0
P307	IPF	1	24.5	33	82.6	male	1514	deceased	0	39	0	0	0	1	0	0	0	5	1	0	0	0	0	27.9	1		former smoker	0	0	0	0	0	0	0	0	0
P308	IPF	0	13.5	11	72.5	female	393	active	0	35.6	0	0	0	0	1	0	0	2	1	1	0	0	0	31.2			never smoker	1	1	1	0	0	0	0	0	0
P309	IPF	0	20.25	18	61.4	female	938	deceased	0	44.7	0	0	1	0	0	0	0	6	1		1	0		29		1	never smoker	0	0	0	1	0	0	0	0	0
P310	IPF	1	14	15	73.6	male	3122	deceased			0	0	0	0	0	0	1	3						30.2		1	never smoker	1	0	1	0	0	0	0	0	0
P311	IPF	0	22	26	72.2	female	1630	Lost to follow-up	0	36.2	1	0	1	0	0	0	0	2						29.6		1	never smoker	0	0	1	0	0	0	0	0	0
P312	RA-ILD	1	7	20	62.4	male	1842	Lost to follow-up	1	40.7	0	0	1	0	1	0	0	3	1			1	1	33.4	1		former smoker	0	1	1	0	0	0	0	0	0
P313	IPF	0	10	3	65.8	male	260	deceased	0	49.1	1	0	0	0	1	0	0	5	1		0	0		25.2	1		never smoker	0	0	0	0	0	0	0	0	0
P314	IPF	0	13.5	9	68	male	261	Lost to follow-up	0	35.9	0	1	0	1	0	0	0	8	1	0	0	1	1	22.1	0	1	never smoker	0	0	0	0	0	0	0	0	0
P315	IPF	1	15	6	70.8	male	213	active	0	36.9	0	0	0	0	0	0	0	5	1	0	0	0	0	34.6			former smoker	0	1	1	0	0	0	0	0	0
P316	IPF	1	12.25	5	62.8	male	2164	active	0	37.4	0	0	0	0	0	0	0	2						30.8	1	0	former smoker	0	0	0	0	0	0	0	0	0
P317	IPF	0	15	12	59.6	male	65	deceased	0	36.8	0	0	0	0	0	0	0	6						26.5				0	1	1	0	0	0	0	0	0
P318	IPF	1	20	11	76.2	male	1352	Lost to follow-up	0	38.9	0	0	0	0	0	0	0	4	1		0	0		28.1	1		never smoker	1	0	0	0	0	0	0	0	0
P319	IPF	1	10.5	4	70.4	male	2768	Lost to follow-up	0	41.3	1	0	0	0	0	0	1	5	1	0	1	1	1	22.8		1	former smoker	0	0	1	0	0	0	0	0	0
P320	IPF	0	15.25	5	82.9	male	1626	deceased			0	0	0	1	0	0	0	5						27.1	1		former smoker	0	1	0	0	0	0	0	0	0
P321	RA-ILD	1	18.75	10	72.6	male	1432	active	0	36.2	1	0	0	0	0	0	0	3	1	0	0	1	0	23.8	1		former smoker	0	1	0	0	0	0	0	0	0
P322	RA-ILD	1	6.75	6	50	male	27	Lost to follow-up	0	39	1	0	0	0	0	0	0	3	1	1	0	0	0	30.8			current smoker	1	1	1	0	0	1	0	0	1
P323	IPF	0	8	13	62.4	male	1881	deceased	0	36.1	1	0	0	0	0	0	0	7						29.2	1		former smoker	1	0	1	0	0	0	0	0	0

## Sheet: PFT
anon_id	group	months_since_first_visit	fvc	fvc_pred	dlco	dlco_pred
P001	IPF	10	2501	78	3.732	51
P001	IPF	4	2261	70	3.393	46
P001	IPF	1
P001	IPF	1
P001	IPF	0	2319	72	3.222	44
P002	IPF	45	2910	73	2.66	30
P002	IPF	32	3230	81	4.25	48
P002	IPF	24	3130	78	3.51	39
P002	IPF	19
P002	IPF	5	3390	84	5.29	58
P002	IPF	2	3540	87	4.76	52
P002	IPF	0
P002	IPF	0
P002	IPF	0	3310	81	5.9	65
P003	IPF	32			4.59	58
P003	IPF	29	2795	80	4.622	59
P003	IPF	27	2782	79	3.961	50
P003	IPF	26	3120	89	4.81	61
P003	IPF	26
P003	IPF	25	3028	86	4.61	58
P003	IPF	25	2626	75	4.722	60
P003	IPF	21	2745	78	5.372	68
P003	IPF	15	3100	88	5.15	65
P003	IPF	12	2570	72
P003	IPF	8	2870	81	5.08	64
P003	IPF	2
P003	IPF	0	1930	54	5.2	65
P004	IPF	10	530	19
P004	IPF	7	660	24
P004	IPF	5	670	24
P004	IPF	3	730	26
P004	IPF	0	820	29
P005	IPF	12	2839	81
P005	IPF	6	2880	81	4.42	55
P005	IPF	0	2650	75
P005	IPF	0
P005	IPF	0	2930	83
P006	IPF	21	3533	93	6.477	78
P006	IPF	14	3514	93	5.516	66
P006	IPF	11	3720	98	7.75	93
P006	IPF	5	3360	88	7.23	86
P006	IPF	1
P006	IPF	0	3340	87	6.74	80
P007	IPF	4	2093	41	3.363	30
P007	IPF	0	2329	46	4.24	38
P008	IPF	20	1810	44
P008	IPF	19	1660	40	3.28	36
P008	IPF	15	1870	45
P008	IPF	14
P008	IPF	13
P008	IPF	12	1940	47
P008	IPF	6	2060	50	4.53	50
P008	IPF	4
P008	IPF	3	2080	50	4.38	48
P008	IPF	0
P009	IPF	10	698	29
P009	IPF	6	830	34
P009	IPF	3	910	37
P009	IPF	1
P009	IPF	0	1080	44
P010	IPF	32	1770	51	1.92	24
P010	IPF	31	1980	57	1.92	24
P010	IPF	28	2130	62	2.34	29
P010	IPF	27	2040	59	2.31	29
P010	IPF	26	2150	62	2.42	30
P010	IPF	25	2160	62	2.42	30
P010	IPF	25	2200	63	2.56	32
P010	IPF	24	1930	56	1.78	22
P010	IPF	24
P010	IPF	23	2540	73	3.17	40
P010	IPF	21	2760	79
P010	IPF	20	2930	84	3.35	42
P010	IPF	19	2800	80	4.04	50
P010	IPF	16
P010	IPF	12	2840	81	3.82	47
P010	IPF	8	2740	78	3.91	48
P010	IPF	4	2970	85	5.09	63
P010	IPF	0
P010	IPF	0	2300	65	4.54	56
P011	RA-ILD	47	1050	32
P011	RA-ILD	44	1121	34
P011	RA-ILD	35	978	29
P011	RA-ILD	25	1110	33
P011	RA-ILD	22	840	25
P011	RA-ILD	19	960	28
P011	RA-ILD	11	1090	32
P011	RA-ILD	7	1030	30
P011	RA-ILD	3	1170	34
P011	RA-ILD	0	1230	36
P012	IPF	54	3080	78	3.29	37
P012	IPF	48	3430	87	3.77	42
P012	IPF	45	2970	75	3.3	37
P012	IPF	39	3510	89	3.8	42
P012	IPF	34	3570	90	4.63	51
P012	IPF	29	3530	89	4.65	51
P012	IPF	25	4280	107	5.27	58
P012	IPF	19	4390	110	5.48	60
P012	IPF	17
P012	IPF	16	3770	94	4.68	51
P012	IPF	15	3710	92	5.22	57
P012	IPF	12	4120	102	5.01	55
P012	IPF	11	3500	87	5.12	56
P012	IPF	7	4040	100	5.73	63
P012	IPF	4	3990	99	5.99	65
P012	IPF	1	4310	107	6.25	68
P012	IPF	0	4490	111	6	65
P013	IPF	3
P013	IPF	0
P013	IPF	0	2360	57	5.16	56
P014	IPF	31	2310	60	1.96	23
P014	IPF	29	2440	64	1.58	18
P014	IPF	27	2410	63	2.34	27
P014	IPF	26	2290	60	2.58	30
P014	IPF	26	2500	65
P014	IPF	25	2510	65	2.56	29
P014	IPF	22	2420	63	3.64	42
P014	IPF	19	2510	65	3.23	37
P014	IPF	18	2480	64	3.17	36
P014	IPF	15	2540	66	1.91	22
P014	IPF	12	2290	59	1.82	21
P014	IPF	9	2540	65	3.1	35
P014	IPF	7	2720	70	3.53	40
P014	IPF	4	2830	73	3.87	44
P014	IPF	0	2670	68	3.66	41
P015	RA-ILD	29
P015	RA-ILD	28	1320	54
P015	RA-ILD	24	1740	71
P015	RA-ILD	4	2220	89	5.15	72
P015	RA-ILD	0	1950	78	4.68	65
P016	RA-ILD	36	4892	101	9.049	84
P016	RA-ILD	23	4570	94	9.16	85
P016	RA-ILD	4	4720	96	8.9	82
P016	RA-ILD	0
P016	RA-ILD	0	5070	103	9.33	86
P017	IPF	33	3214	80	6.422	72
P017	IPF	27	3118	77	6.903	77
P017	IPF	21	3360	83	7.5	83
P017	IPF	15	3420	84	6.18	68
P017	IPF	11	2820	69	5.85	65
P017	IPF	6	3270	80	7.35	81
P017	IPF	0
P017	IPF	0	2890	71	7.47	82
P018	IPF	17	1900	44	2.48	26
P018	IPF	11	1960	45	4.1	42
P018	IPF	5	1820	42	3.73	38
P018	IPF	2	2040	47	3.36	35
P018	IPF	0
P018	IPF	0	1920	44	3.51	36
P019	RA-ILD	44	2656	55	5.557	52
P019	RA-ILD	38	2688	55	5.387	50
P019	RA-ILD	34	2450	50	5.94	55
P019	RA-ILD	31	2430	50	5.31	49
P019	RA-ILD	29	2480	51
P019	RA-ILD	27	2410	49	5.02	46
P019	RA-ILD	21	3970	81	8.5	78
P019	RA-ILD	18	4160	85	8.07	74
P019	RA-ILD	14	3670	75	8.4	77
P019	RA-ILD	9	3790	77	8.4	77
P019	RA-ILD	5
P019	RA-ILD	4
P019	RA-ILD	0	4440	90	9.71	88
P020	IPF	20	1755	42	4.832	52
P020	IPF	17	1930	46	4.39	47
P020	IPF	14	1600	38	3.798	40
P020	IPF	11	1446	34	4.858	52
P020	IPF	8	1820	43	4.91	52
P020	IPF	3
P020	IPF	0	1560	37	3.49	37
P021	IPF	11	1885	80	2.886	42
P021	IPF	8	1634	69	2.574	37
P021	IPF	4
P021	IPF	0	1780	75	3.92	57
P022	IPF	31	2740	73	2.32	27
P022	IPF	11	3050	80	3.07	35
P022	IPF	8	2650	70	2.55	29
P022	IPF	7	2826	74
P022	IPF	5	2868	75
P022	IPF	4	2880	75
P022	IPF	3	3029	79
P022	IPF	2	2752	72
P022	IPF	0
P022	IPF	0	2530	66	2.37	27
P023	IPF	68	3490	82	5.83	61
P023	IPF	43	3620	84	5.83	60
P023	IPF	37	3730	86	5.6	58
P023	IPF	24	3740	86	6.23	64
P023	IPF	18	3130	71	6.1	62
P023	IPF	12	3230	74	6.66	68
P023	IPF	8	2990	68	6.21	63
P023	IPF	5	3070	70	6.54	66
P023	IPF	2	3670	83	6.63	67
P023	IPF	1	3340	76	6.28	63
P023	IPF	1
P023	IPF	0	3650	83	7.3	74
P024	IPF	23	2959	65
P024	IPF	17	2830	62	3.31	33
P024	IPF	13	2890	63
P024	IPF	9	2840	62	4.08	41
P024	IPF	7
P024	IPF	4	2690	59	3.92	39
P024	IPF	2	2600	57	3.84	38
P024	IPF	0
P024	IPF	0	3430	74	4.68	47
P025	IPF	38
P025	IPF	37	2990	80	4.89	59
P025	IPF	11	3210	84	5.32	63
P025	IPF	0	3170	83	5.6	66
P026	RA-ILD	41	1391	58
P026	RA-ILD	28
P026	RA-ILD	23	2080	85	4.06	58
P026	RA-ILD	11	2160	87	3.99	56
P026	RA-ILD	7	2070	83	4.08	57
P026	RA-ILD	3	2140	86	4.24	60
P026	RA-ILD	1
P026	RA-ILD	1
P026	RA-ILD	0	2110	84	4.43	62
P027	IPF	22	2640	63	3.12	34
P027	IPF	20	2730	65	2.47	26
P027	IPF	12	3050	72	2.47	26
P027	IPF	8	2600	61	2.92	31
P027	IPF	6	2400	56	1.86	20
P027	IPF	2	2780	65	2.19	23
P027	IPF	0	2650	62	3.05	32
P028	IPF	2	2351	62
P028	IPF	0
P028	IPF	0	2145	56	6.961	81
P029	IPF	6	3287	76	4.072	42
P029	IPF	6
P029	IPF	0	3202	73	3.927	41
P030	IPF	71	3203	69	5.841	57
P030	IPF	67
P030	IPF	67	2380	51	5.742	56
P030	IPF	62	2907	63	6.517	63
P030	IPF	54	3280	70	5.35	52
P030	IPF	42	3510	75	7.29	70
P030	IPF	29	3770	80	8.32	80
P030	IPF	26	3840	81	8.05	77
P030	IPF	20	3560	75	8.22	78
P030	IPF	12	3910	82	7.61	72
P030	IPF	7	4240	89	8.4	79
P030	IPF	5
P030	IPF	0
P030	IPF	0	4260	89	8.79	83
P031	RA-ILD	19	2620	59	3.36	34
P031	RA-ILD	14	2880	65	3.61	37
P031	RA-ILD	8	3080	69	3.62	37
P031	RA-ILD	0
P031	RA-ILD	0
P031	RA-ILD	0	3170	71	4.36	44
P032	IPF	10	2020	61
P032	IPF	3	1950	58	3.5	46
P032	IPF	0	2610	78	2.15	28
P033	IPF	73	1687	37
P033	IPF	70	1961	43
P033	IPF	68	2026	45
P033	IPF	66	1873	41	2.58	26
P033	IPF	65	2185	48
P033	IPF	63	2196	49
P033	IPF	62	2281	50
P033	IPF	61	2288	51
P033	IPF	61	2292	51
P033	IPF	60	2141	47	2.86	28
P033	IPF	60	2299	51	2.66	26
P033	IPF	53	2230	49	3.3	33
P033	IPF	50	2370	52	3.86	38
P033	IPF	44	2520	55	3.7	36
P033	IPF	38	2470	54	4.46	44
P033	IPF	35	2600	57	4.64	45
P033	IPF	25	2450	53	4	39
P033	IPF	20	2520	55	4.71	46
P033	IPF	13	2340	51	4.45	43
P033	IPF	10	2330	50
P033	IPF	9	2270	49	5.059	49
P033	IPF	8	2360	51
P033	IPF	7	2300	49
P033	IPF	6	2150	46	5.42	52
P033	IPF	3	2380	51	5.34	51
P033	IPF	0	1920	41	4.71	45
P034	RA-ILD	0	2830	84	1.53	20
P035	IPF	42	2075	70	3.518	53
P035	IPF	36	2120	71	4.04	61
P035	IPF	30	2230	74	4.51	67
P035	IPF	24	2330	77	3.82	57
P035	IPF	15	2520	83	4.81	71
P035	IPF	9	2680	88	5.15	76
P035	IPF	3	2600	85	6.15	90
P035	IPF	0	2740	89	5.71	83
P036	IPF	13	3550	86
P036	IPF	10
P036	IPF	4	3130	76	2.13	22
P036	IPF	1	3620	87	2.14	23
P036	IPF	0	3740	90	2.44	26
P037	IPF	45			2.693	52
P037	IPF	43	1455	100	2.974	57
P037	IPF	37	1784	121	3.098	59
P037	IPF	29	1370	92
P037	IPF	27
P037	IPF	24	1430	95	2.71	51
P037	IPF	5
P037	IPF	5
P037	IPF	4	1530	99	3.65	68
P037	IPF	0	1480	95	3.13	58
P038	IPF	37	1938	74	4.652	63
P038	IPF	31	2140	81	4.64	63
P038	IPF	25	2060	77	4.41	59
P038	IPF	19	2080	78	4.99	67
P038	IPF	12	1910	71	4.14	55
P038	IPF	9	1720	64	4.82	64
P038	IPF	6
P038	IPF	3	1850	68	4.59	61
P038	IPF	0	2110	78	4.88	65
P039	IPF	2	850	31
P039	IPF	0	1240	45
P040	IPF	24	3590	83	3.34	35
P040	IPF	17	4120	95	3.07	32
P040	IPF	11	4150	95	3.53	36
P040	IPF	5	3990	91	3.67	38
P040	IPF	0	4310	98	4.4	45
P041	RA-ILD	18	1802	92	3.553	58
P041	RA-ILD	12	2340	118	3.807	62
P041	RA-ILD	6	2271	114	3.87	63
P041	RA-ILD	3	1970	99	3.74	60
P041	RA-ILD	0	1780	89	3.03	49
P042	IPF	0	1260	32	3.39	39
P043	IPF	109	2978	87	3.607	46
P043	IPF	102	3000	87	3.62	46
P043	IPF	96	2850	82	3.32	42
P043	IPF	90	2940	85	3.07	39
P043	IPF	84	2960	85	3.19	40
P043	IPF	77	2650	76	3.16	40
P043	IPF	73	3150	90	4.42	55
P043	IPF	73	3030	86	3.93	49
P043	IPF	70	3302	94
P043	IPF	67	3406	97	3.7	46
P043	IPF	66	2976	84
P043	IPF	65	2842	81
P043	IPF	62	3412	97
P043	IPF	61	3377	95	4.3	53
P043	IPF	59	3545	100
P043	IPF	58	2978	84	4.38	54
P043	IPF	58	3215	91
P043	IPF	57	2968	84
P043	IPF	56	3255	92
P043	IPF	56	3200	90
P043	IPF	55	3107	87	3.66	45
P043	IPF	55	3265	92	4.39	54
P043	IPF	54	2970	84	5.23	65
P043	IPF	53	2860	80	4.3	53
P043	IPF	49	2680	75	4.19	52
P043	IPF	43	3140	88	5.83	72
P043	IPF	37	3240	90	4.82	59
P043	IPF	31	3100	86	4.56	56
P043	IPF	25	3120	86	5.62	68
P043	IPF	23	3240	89	5.04	61
P043	IPF	20	3080	85	5.2	63
P043	IPF	17	3180	88	5.2	63
P043	IPF	13	3330	91	5.21	63
P043	IPF	10
P043	IPF	7	3070	84	5.44	65
P043	IPF	5
P043	IPF	4	2700	74	5.32	64
P043	IPF	1
P043	IPF	0	2670	73	5	60
P043	IPF	0	2540	69	5.38	64
P044	IPF	103	1016	42
P044	IPF	97	1060	44
P044	IPF	91	1140	47
P044	IPF	85	1300	53
P044	IPF	80	1150	47
P044	IPF	73	1350	54
P044	IPF	69	1440	58
P044	IPF	65	1520	61	2.87	40
P044	IPF	58	1350	54
P044	IPF	54	1710	68	2.87	40
P044	IPF	51	1570	62	3.46	48
P044	IPF	49	1310	52
P044	IPF	47	1590	63	2.31	32
P044	IPF	43	1930	76	3.39	47
P044	IPF	40	1950	76	3.54	49
P044	IPF	36	1850	72	3.81	53
P044	IPF	33	1950	76	3.84	53
P044	IPF	28	1940	75	3.69	51
P044	IPF	21	2140	83	4.1	56
P044	IPF	16	2110	81	4.05	55
P044	IPF	11	2250	86	4.23	58
P044	IPF	8	2260	86	4.26	58
P044	IPF	5	2240	85	4.73	64
P044	IPF	2
P044	IPF	1
P044	IPF	0	2150	81	3.64	49
P045	IPF	11	2080	44
P045	IPF	0
P045	IPF	0	1950	41
P046	IPF	76	1446	56	1.526	21
P046	IPF	70	1698	65	1.446	20
P046	IPF	64	1630	62	1.74	24
P046	IPF	57	1550	59	1.96	26
P046	IPF	51	1760	66	2.08	28
P046	IPF	45	1530	57	1.71	23
P046	IPF	39	1740	65	2.06	28
P046	IPF	32	1770	66	3.02	40
P046	IPF	28	1530	57	2.13	28
P046	IPF	24	1320	49	2.13	28
P046	IPF	22	1400	51
P046	IPF	20	1560	57	1.66	22
P046	IPF	16	1650	60	2.05	27
P046	IPF	13	1730	63	2.37	31
P046	IPF	9	1890	69
P046	IPF	8	1650	60	2.47	33
P046	IPF	4	2030	74	3.58	47
P046	IPF	1	2090	76	3.81	50
P046	IPF	0	2110	76	3.4	45
P047	RA-ILD	84	2343	77	4.524	56
P047	RA-ILD	79	2660	87	4.94	61
P047	RA-ILD	74	2500	82	4.3	53
P047	RA-ILD	73	2510	82	4.25	52
P047	RA-ILD	69	2670	87	4.93	60
P047	RA-ILD	66	2860	93	4.68	57
P047	RA-ILD	61	2650	86	5.3	64
P047	RA-ILD	55	2570	83	5.11	62
P047	RA-ILD	49	2760	89	5.93	72
P047	RA-ILD	45	2730	87	5.19	63
P047	RA-ILD	40	2800	89	5.69	69
P047	RA-ILD	33	2950	94	6.1	73
P047	RA-ILD	27	2930	93	5.63	67
P047	RA-ILD	21	2780	88	6.33	76
P047	RA-ILD	16	2820	89	4.85	58
P047	RA-ILD	11	2770	87	4.61	55
P047	RA-ILD	8	2830	88	5.94	70
P047	RA-ILD	5
P047	RA-ILD	4	2890	90	5.73	68
P047	RA-ILD	4	2892	90
P047	RA-ILD	2	2909	90
P047	RA-ILD	1	3076	96	4.73	56
P047	RA-ILD	0	2950	92	6.76	80
P048	RA-ILD	65	2970	74
P048	RA-ILD	59	2368	59
P048	RA-ILD	53	2820	70	2.44	27
P048	RA-ILD	48	2580	64	1.53	17
P048	RA-ILD	44	2570	64	2.64	29
P048	RA-ILD	39	2850	70	2.5	28
P048	RA-ILD	30	2830	70	3.45	38
P048	RA-ILD	22	3290	81	3.68	40
P048	RA-ILD	16	3060	75	3.21	35
P048	RA-ILD	15	3250	79	3.11	34
P048	RA-ILD	10
P048	RA-ILD	7	2970	72	4.06	44
P048	RA-ILD	0	2640	64	3.36	36
P049	IPF	86	2160	67	2.08	29
P049	IPF	82	2130	66	2.16	30
P049	IPF	79	1960	61	1.7	23
P049	IPF	76	1730	53	1.55	21
P049	IPF	72	2110	65	2.39	33
P049	IPF	66	1910	59	2.29	31
P049	IPF	63	2360	72	2.47	33
P049	IPF	61	2090	64	2.79	38
P049	IPF	57	2300	70	2.47	33
P049	IPF	54	2280	69	3.11	42
P049	IPF	50	2360	72	2.39	32
P049	IPF	47	2530	77	3.12	42
P049	IPF	43	2340	71	3.14	42
P049	IPF	37	2240	67	2.75	36
P049	IPF	34	2110	63	2.78	37
P049	IPF	31	2090	63	3.19	42
P049	IPF	30	1630	49	2.78	37
P049	IPF	30	2030	61	3.06	40
P049	IPF	27	2250	67	3.36	44
P049	IPF	18	2210	66	3.64	48
P049	IPF	14	2260	67	3.78	49
P049	IPF	11	2550	75	4.21	55
P049	IPF	8	1980	58	4.07	53
P049	IPF	4	2370	70	3.78	49
P049	IPF	2	2030	60	3.5	45
P049	IPF	0	2850	84	4.76	61
P049	IPF	0	2400	70	3.62	47
P050	IPF	98	2750	89	3.84	54
P050	IPF	96	2570	83	3.646	51
P050	IPF	95	2324	75	3.126	44
P050	IPF	92	2680	87	3.68	51
P050	IPF	90	2277	74	3.409	47
P050	IPF	89			3.586	50
P050	IPF	89
P050	IPF	89	2351	76	3.046	42
P050	IPF	86	2838	91	3.469	48
P050	IPF	83
P050	IPF	83	2910	94	4.54	63
P050	IPF	79
P050	IPF	73	3120	100	4.51	62
P050	IPF	68	2840	90	3.65	50
P050	IPF	63	2870	91	4.42	60
P050	IPF	58	3120	99	4.84	66
P050	IPF	54	2710	85	4.21	57
P050	IPF	50	2890	91	6.19	83
P050	IPF	47	3160	99	4.36	59
P050	IPF	46	3440	108	5.09	68
P050	IPF	46	3100	97	4.64	62
P050	IPF	45	3007	94	4.6	62
P050	IPF	45	2870	90	4.17	56
P050	IPF	44
P050	IPF	44	3510	110	4.75	64
P050	IPF	43
P050	IPF	43	3340	104	4.96	67
P050	IPF	41
P050	IPF	40	3420	107	4.35	58
P050	IPF	40
P050	IPF	39	3220	100	5.33	71
P050	IPF	39	3530	110	5.14	69
P050	IPF	38	3640	113	5.16	69
P050	IPF	34	2820	88	5.61	75
P050	IPF	30	3370	104	5.29	70
P050	IPF	26	3430	106	6.38	85
P050	IPF	22	3240	100	6.3	83
P050	IPF	18	3120	96	5.13	68
P050	IPF	14	3610	111	5.84	77
P050	IPF	13	3390	104
P050	IPF	12	2870	88	5.53	72
P050	IPF	8	3290	101	5.49	72
P050	IPF	4	3460	105	5.24	68
P050	IPF	2	3460	105	5.9	77
P050	IPF	1
P050	IPF	0	3440	105	5.98	78
P051	IPF	0	1760	54	2.93	39
P052	IPF	19	780	28
P052	IPF	17	1000	36
P052	IPF	15	1140	41
P052	IPF	14	1050	38
P052	IPF	13	1210	44
P052	IPF	11	1230	45
P052	IPF	9
P052	IPF	8
P052	IPF	7	1400	51	4.33	57
P052	IPF	0	1280	46
P053	IPF	37	1670	58	1.77	27
P053	IPF	34	2020	70	1.91	29
P053	IPF	30	2177	75	2.41	36
P053	IPF	28	2270	78	2.5	38
P053	IPF	22	2430	83	2.96	44
P053	IPF	19	2630	90	3.24	49
P053	IPF	16	2770	95	3.42	51
P053	IPF	10	2670	91	3.21	48
P053	IPF	7	2720	92	3.24	48
P053	IPF	4	2570	87	3.11	46
P053	IPF	3	2130	72	2.9	43
P053	IPF	0	2090	71	2.35	35
P054	IPF	7	2090	59	3.98	51
P054	IPF	3	2290	65	4.55	58
P054	IPF	1
P054	IPF	0	2100	59	4.9	62
P055	IPF	2
P055	IPF	0	3420	74	4.66	45
P056	IPF	64	3430	81	4.65	49
P056	IPF	63	3180	75
P056	IPF	52	3410	80	5.03	53
P056	IPF	49	3480	81	4.58	48
P056	IPF	47	3390	79	4.31	45
P056	IPF	44	3390	79	4.74	50
P056	IPF	41	3280	76	4.48	47
P056	IPF	38	3270	76	4.55	48
P056	IPF	36	3430	79	4.91	51
P056	IPF	33	3786	87	4.05	42
P056	IPF	30	3640	84	4.29	45
P056	IPF	27	3790	87	4.87	51
P056	IPF	26	3470	80	4.72	49
P056	IPF	25	3635	84
P056	IPF	24	3568	82	4.92	51
P056	IPF	21	3549	82	4.72	49
P056	IPF	17	3603	83	5.19	54
P056	IPF	13	3621	83	5.19	54
P056	IPF	10	3593	82
P056	IPF	7	3633	83	4.89	50
P056	IPF	4	3654	83
P056	IPF	3	3660	83
P056	IPF	2
P056	IPF	2	3721	85
P056	IPF	1	3678	84	5.22	53
P056	IPF	0			4.61	47
P056	IPF	0	3410	77	3.91	40
P057	IPF	49	1200	31
P057	IPF	44	1640	42
P057	IPF	41	1510	39
P057	IPF	37	1840	47
P057	IPF	32	1850	47	2.97	35
P057	IPF	30	1680	43	2.19	26
P057	IPF	26	1840	47
P057	IPF	21	2550	65	3.57	41
P057	IPF	19	2640	67	3.44	40
P057	IPF	13	2470	62	3.51	40
P057	IPF	7	2340	59	3.61	41
P057	IPF	4	2620	66	4.06	47
P057	IPF	4
P057	IPF	4
P057	IPF	2
P057	IPF	0	2460	62	4.14	47
P058	IPF	2	2280	59	2.34	27
P058	IPF	1
P058	IPF	0
P058	IPF	0	2370	62	2.94	33
P059	IPF	61	2290	61	4.58	55
P059	IPF	49	2710	71	5.55	66
P059	IPF	43	2730	72	5.25	62
P059	IPF	37
P059	IPF	31	3030	79	6.58	77
P059	IPF	25	3210	83	6.52	76
P059	IPF	19	3100	80	6.66	77
P059	IPF	13	2900	75	5.36	62
P059	IPF	8	2930	75	6.23	72
P059	IPF	5	2830	73	6.43	74
P059	IPF	4
P059	IPF	2
P059	IPF	0	2750	70	4.63	53
P060	IPF	10	2760	87	6.392	88
P060	IPF	7	3039	96	6.15	85
P060	IPF	1	2838	89	6.045	83
P060	IPF	0	2940	92	6.69	92
P061	IPF	0	1340	44
P062	RA-ILD	12	1980	51	2.02	23
P062	RA-ILD	9	2230	58	3	34
P062	RA-ILD	5	2190	56	2.84	32
P062	RA-ILD	0	2820	72	2.87	32
P063	IPF	5	1880	52	3.44	43
P063	IPF	0	1720	48	2.77	34
P064	RA-ILD	0
P065	IPF	6	1060	52
P065	IPF	2
P065	IPF	0	1000	49
P066	IPF	9	2136	39	3.215	26
P066	IPF	3	2620	48	3.74	30
P066	IPF	0	2690	49	4.31	35
P067	IPF	23
P067	IPF	22	3790	84	4.01	40
P067	IPF	19	3660	81	4.2	42
P067	IPF	14	4170	92	4.33	43
P067	IPF	11	3960	87	3.93	39
P067	IPF	11	3760	82	5.09	50
P067	IPF	5	4060	89	5.08	50
P067	IPF	2	4000	87	4.66	46
P067	IPF	1	3890	85	5.34	52
P067	IPF	0	3730	81	3.86	38
P068	IPF	41	1560	37
P068	IPF	11	1700	40	2.66	28
P068	IPF	5	1760	41	2.11	22
P068	IPF	1	1650	39	2.11	22
P068	IPF	1
P068	IPF	0	1760	41	2.48	26
P069	IPF	2	1920	53
P069	IPF	1	2100	58
P069	IPF	0	2090	58
P070	IPF	62	3307	90	5.682	70
P070	IPF	57	3210	87	6.04	74
P070	IPF	49	3200	87	6.69	81
P070	IPF	47
P070	IPF	46	3340	90	5.64	68
P070	IPF	0	3240	85	7.33	86
P071	IPF	33	1870	49
P071	IPF	30
P071	IPF	30	2350	62	2.59	31
P071	IPF	28	2120	56	3.07	36
P071	IPF	24	2240	59	3.45	41
P071	IPF	17	2380	62	3.7	43
P071	IPF	11	2370	62	3.67	43
P071	IPF	7	2680	70	4.63	54
P071	IPF	3	2470	64	4.07	47
P071	IPF	1	2580	67	4.76	55
P071	IPF	0	2440	63	4.85	56
P072	IPF	12	3260	76	2.51	26
P072	IPF	9	3280	76	2.77	29
P072	IPF	6	2850	66	2.51	26
P072	IPF	5	2750	64
P072	IPF	0	3510	81
P073	IPF	52
P073	IPF	44	720	35
P073	IPF	38	1050	51
P073	IPF	30	1220	58
P073	IPF	24	1050	50
P073	IPF	21	1040	49
P073	IPF	18	1060	50
P073	IPF	15	1170	55
P073	IPF	12	1140	54
P073	IPF	8	1060	50
P073	IPF	7	1200	56	2.26	35
P073	IPF	3	1050	49
P073	IPF	1	1110	52
P073	IPF	0
P073	IPF	0	880	41
P074	IPF	5	1520	38
P074	IPF	2	2230	56	0.74	8
P074	IPF	0	2230	56	2.19	24
P075	IPF	65
P075	IPF	64	2839	67
P075	IPF	0
P075	IPF	0	3800	87	7.76	80
P076	IPF	3	2830	84	5.1	67
P076	IPF	2
P076	IPF	2
P076	IPF	0	2840	84	3.94	52
P077	IPF	79	2512	63	4.083	46
P077	IPF	72	2954	74	4.514	50
P077	IPF	64	2690	67	4.61	51
P077	IPF	58	2690	66	5.3	59
P077	IPF	50	2710	67	4.57	50
P077	IPF	45	2660	65	5.12	56
P077	IPF	43	2540	62	4.38	48
P077	IPF	42	2290	56	4.3	47
P077	IPF	29	2680	65	5.13	56
P077	IPF	23	2760	67	5.54	60
P077	IPF	17	2850	69	5.86	63
P077	IPF	12	2900	70	6.17	67
P077	IPF	10	2640	64	6.14	66
P077	IPF	7
P077	IPF	5	2900	70	6.24	67
P077	IPF	2	3080	74	6.54	70
P077	IPF	0	2880	69	6.55	70
P078	RA-ILD	17	3160	95	3.89	50
P078	RA-ILD	7	3160	94	4.22	54
P078	RA-ILD	5	3180	95	4.26	55
P078	RA-ILD	1
P078	RA-ILD	1
P078	RA-ILD	0	2690	80	4.67	60
P079	IPF	53
P079	IPF	48	670	27
P079	IPF	42	730	30
P079	IPF	36	830	34
P079	IPF	30	1210	49
P079	IPF	27
P079	IPF	24	1260	51
P079	IPF	20	1380	55
P079	IPF	17	1680	67	3.33	47
P079	IPF	14	1550	62	2.78	39
P079	IPF	11	1510	60	2.84	40
P079	IPF	9	1600	63	2.8	39
P079	IPF	9	1590	63	3.44	48
P079	IPF	7	1760	70	3.54	49
P079	IPF	4	1820	72	3.41	47
P079	IPF	3	1910	75	3.67	51
P079	IPF	2
P079	IPF	1
P079	IPF	0	1970	77	4.1	57
P080	IPF	27	1900	52
P080	IPF	21	2020	55	2.67	33
P080	IPF	19	1720	47	3.34	41
P080	IPF	18	1870	51	2.97	37
P080	IPF	1
P080	IPF	1
P080	IPF	1
P080	IPF	0	1820	49	2.46	30
P081	IPF	24	2970	74	2.75	31
P081	IPF	18	2970	74	3.04	34
P081	IPF	14	3150	78	2.99	33
P081	IPF	4	2980	74	3.39	37
P081	IPF	1	2850	70
P081	IPF	1
P081	IPF	0	3310	82	3.26	36
P082	IPF	44	2905	65	6.067	61
P082	IPF	38	2149	48	5.157	52
P082	IPF	35	2946	65	5.28	53
P082	IPF	33	2953	65
P082	IPF	32	1710	38	3.26	33
P082	IPF	28	2050	45	4.8	48
P082	IPF	27	2420	53	5.62	56
P082	IPF	20	3070	67	5.81	58
P082	IPF	12	1940	42	6.13	61
P082	IPF	10	1750	38	4.62	46
P082	IPF	6	3010	66	6.38	63
P082	IPF	0	3090	67	6.73	66
P083	IPF	18
P083	IPF	13	2230	73	2.86	35
P083	IPF	7	2450	80	3.07	38
P083	IPF	6	2240	73	2.82	35
P083	IPF	1	2100	69	2.77	34
P083	IPF	0	2010	66	1.94	24
P083	IPF	0
P083	IPF	0	2080	68	1.67	20
P084	IPF	15	2888	59	6.534	61
P084	IPF	14	2860	59	5.35	50
P084	IPF	12	2654	54	6.574	61
P084	IPF	10	2900	59	6.348	59
P084	IPF	9	2970	61	5.73	53
P084	IPF	8			6.374	59
P084	IPF	5	3207	66	6.827	63
P084	IPF	0
P084	IPF	0	2750	56	8.31	77
P085	IPF	33
P085	IPF	26	2490	63	3	33
P085	IPF	23	2520	64	3.23	36
P085	IPF	19	2490	63	2.93	32
P085	IPF	18	2480	63	3.24	36
P085	IPF	17			3.29	36
P085	IPF	16	2510	63	3.25	36
P085	IPF	16
P085	IPF	15	2650	67	3.53	39
P085	IPF	15
P085	IPF	14	2630	66	3.47	38
P085	IPF	13	2600	66	3.31	37
P085	IPF	13
P085	IPF	12	2670	67	3.65	40
P085	IPF	12	2600	65	3.83	42
P085	IPF	12	2590	65	3.58	39
P085	IPF	11
P085	IPF	11
P085	IPF	10	2780	70	4.24	47
P085	IPF	9	2670	67	3.89	43
P085	IPF	4	2740	69	4.33	48
P085	IPF	1	2680	67	4.12	45
P085	IPF	0
P085	IPF	0
P085	IPF	0	2380	60	3.79	41
P086	IPF	69	1628	71	3.847	57
P086	IPF	63	1387	60	3.523	52
P086	IPF	57	1610	70	3.84	57
P086	IPF	54	1520	65	3.64	54
P086	IPF	49	1040	45
P086	IPF	43	1540	66	4.46	65
P086	IPF	34	1660	70	4.52	66
P086	IPF	28	1750	74
P086	IPF	22	1520	64	3.48	50
P086	IPF	12	1450	60
P086	IPF	9	1870	77	3.63	52
P086	IPF	8	1890	78	3.94	56
P086	IPF	6
P086	IPF	5	2030	84	3.07	44
P086	IPF	2	1910	78
P086	IPF	2
P086	IPF	0	2180	89
P087	IPF	11
P087	IPF	10
P087	IPF	5	2381	55	4.473	46
P087	IPF	0
P087	IPF	0	2325	54	4.798	49
P088	IPF	101	1930	58
P088	IPF	98	1530	46	1.52	20
P088	IPF	92	2020	61	3.99	53
P088	IPF	86	2290	68	4.2	56
P088	IPF	80	2250	67	3.61	48
P088	IPF	76	1850	55	3.75	49
P088	IPF	71	2220	66	3.46	45
P088	IPF	60	2320	68	4.46	58
P088	IPF	53	2220	65	4.63	60
P088	IPF	46	2310	67	3.67	47
P088	IPF	43	2150	62	3.88	50
P088	IPF	43	2150	62	4.81	62
P088	IPF	11	2850	81	4.65	58
P088	IPF	8	2380	68	4.34	54
P088	IPF	5	2840	80	4.52	57
P088	IPF	2
P088	IPF	0	3070	87	4.86	61
P089	IPF	72	1850	48	2.7	32
P089	IPF	59	1720	44	2.85	33
P089	IPF	55	1936	49
P089	IPF	53	1994	51
P089	IPF	50	2111	54	3.48	40
P089	IPF	48	2239	57
P089	IPF	46	2075	53
P089	IPF	44	2121	54	3	34
P089	IPF	42	2176	55
P089	IPF	41	2305	58
P089	IPF	40	2344	59
P089	IPF	39	2405	61
P089	IPF	38	2335	59
P089	IPF	38	2287	58	3.55	41
P089	IPF	37	2449	62	4.02	46
P089	IPF	36	2458	62	3.64	42
P089	IPF	34	2050	52	3.44	39
P089	IPF	31	2440	61	4.41	50
P089	IPF	28	1860	47	4.94	56
P089	IPF	25	2230	56	4.58	52
P089	IPF	7
P089	IPF	0	2520	62	5.35	60
P090	RA-ILD	23	5092	99	9.09	80
P090	RA-ILD	18	4723	91	8.132	71
P090	RA-ILD	10	4540	87	9.91	87
P090	RA-ILD	3	4490	86	8.53	74
P090	RA-ILD	0
P090	RA-ILD	0	4600	88	9.07	79
P091	IPF	0	1800	?
P092	RA-ILD	47
P092	RA-ILD	46	2830	108	5.04	68
P092	RA-ILD	43	3090	117	4.99	68
P092	RA-ILD	40	3020	115	5.48	74
P092	RA-ILD	35	3080	116	5.55	75
P092	RA-ILD	33	2720	103	4.86	65
P092	RA-ILD	30	2860	108	5.99	81
P092	RA-ILD	24	3280	123	6.14	82
P092	RA-ILD	23	3140	117	5.93	79
P092	RA-ILD	15	3450	128	6.5	87
P092	RA-ILD	9	3560	132	6.52	87
P092	RA-ILD	5	3540	131	6.05	80
P092	RA-ILD	3	3450	127	6.12	81
P092	RA-ILD	0	3560	131	6.53	86
P093	IPF	51	2385	61	4.119	47
P093	IPF	45	2411	61	4.026	46
P093	IPF	39	2500	63	5.02	57
P093	IPF	32	2530	64	4.25	48
P093	IPF	30	2120	53	3.78	43
P093	IPF	25	2510	63	4.72	53
P093	IPF	17	2520	63
P093	IPF	11	2530	63	4.95	55
P093	IPF	3	2610	65	4.36	48
P093	IPF	0
P093	IPF	0	2640	65	5.41	60
P094	RA-ILD	20
P094	RA-ILD	17	2529	103	4.63	66
P094	RA-ILD	8	3250	131	5.73	81
P094	RA-ILD	4
P094	RA-ILD	0	3150	126	5.47	77
P095	IPF	11	2030	50
P095	IPF	8	2190	53
P095	IPF	5	2500	61
P095	IPF	3	2510	61
P095	IPF	1	2640	64	3.84	42
P095	IPF	0
P095	IPF	0
P095	IPF	0	2810	68	4.15	45
P096	IPF	17	1870	44	4.23	44
P096	IPF	12	1910	45	3.84	40
P096	IPF	10	1880	44	3.57	37
P096	IPF	7	1650	38
P096	IPF	5	1890	44
P096	IPF	4	1620	38	3.78	39
P096	IPF	2	2240	52	4.04	42
P096	IPF	0	2320	54	4.37	45
P097	IPF	0	1830	45	3.23	35
P098	IPF	3	2520	56	4.29	43
P098	IPF	0	2820	62	4.16	42
P099	IPF	19	2570	72	2.23	28
P099	IPF	14	2570	72	2.7	34
P099	IPF	13	2776	78
P099	IPF	12	3214	90
P099	IPF	11	3090	87	3.53	45
P099	IPF	11	2790	78	2.43	31
P099	IPF	10	3080	86
P099	IPF	7
P099	IPF	6	3497	98
P099	IPF	5	3504	98
P099	IPF	4	3228	90
P099	IPF	2	3471	97
P099	IPF	0
P099	IPF	0	3170	88	3.62	45
P100	RA-ILD	12	2026	87
P100	RA-ILD	6	2011	86	4.687	69
P100	RA-ILD	1
P100	RA-ILD	0	2210	94	4.88	71
P101	IPF	4	2680	79	2.41	32
P101	IPF	1	2790	82	3.11	41
P101	IPF	0
P101	IPF	0
P101	IPF	0	2380	70
P102	IPF	56	2240	48
P102	IPF	53	2680	58	2.82	28
P102	IPF	49	3570	77	5.27	51
P102	IPF	45	3710	80	4.98	48
P102	IPF	44	3830	82	5.56	54
P102	IPF	41	3885	83
P102	IPF	39	4057	87
P102	IPF	38	3974	85
P102	IPF	37	3845	82
P102	IPF	36	3918	84
P102	IPF	36	3954	85
P102	IPF	35	3806	81	4.63	45
P102	IPF	34	3836	82	4.98	48
P102	IPF	33	3810	81
P102	IPF	30	3700	79	4.15	40
P102	IPF	29	3880	83	4.71	45
P102	IPF	27	4080	87	5.6	54
P102	IPF	27
P102	IPF	26	4230	90	5.2	50
P102	IPF	25	4060	86	5.19	50
P102	IPF	24	4220	90	5.11	49
P102	IPF	23	4180	89	5.81	56
P102	IPF	22	4150	88	5.81	56
P102	IPF	21	4160	88	5.99	58
P102	IPF	20	4070	86	5.53	53
P102	IPF	19	4200	89	4.82	46
P102	IPF	18	4020	85	5.17	50
P102	IPF	17	3800	81	4.38	42
P102	IPF	17
P102	IPF	14	4110	87	6.36	61
P102	IPF	9	4550	96	6.62	63
P102	IPF	6	4300	91	6.65	63
P102	IPF	3	3350	71	5.5	52
P102	IPF	0	3630	76	5.54	53
P103	IPF	8	2200	49	2.43	24
P103	IPF	6	2270	51	2.54	26
P103	IPF	4	2750	62	2.74	28
P103	IPF	3	2700	60	2.63	26
P103	IPF	1	2280	51	3.1	31
P103	IPF	0	2280	51	3.1	31
P104	IPF	0	2020	64
P105	IPF	71	2651	81	4.309	59
P105	IPF	65	2617	79	4.18	57
P105	IPF	61	2723	82	4.814	65
P105	IPF	58	2540	77	4.41	59
P105	IPF	55	2580	78	4.67	63
P105	IPF	53	2760	83	4.26	57
P105	IPF	48
P105	IPF	48	2470	74	4.7	63
P105	IPF	40	2630	79	4.23	56
P105	IPF	31	2780	83	5.13	68
P105	IPF	27
P105	IPF	26	2450	73	5.05	66
P105	IPF	20	2710	80	4.74	62
P105	IPF	11	2720	80	5.14	67
P105	IPF	2	2790	81	6.3	82
P105	IPF	0	2670	78	6.55	85
P106	IPF	4	1896	51	2.291	27
P106	IPF	0	1926	51	2.009	24
P107	IPF	112	1592	41	2.729	31
P107	IPF	106	1723	44	3.043	35
P107	IPF	100	1620	42	2.94	33
P107	IPF	94	1580	41	2.51	28
P107	IPF	88	1660	42
P107	IPF	85	1680	43	3.52	40
P107	IPF	79	1870	48	3.69	42
P107	IPF	73	1890	48	2.86	32
P107	IPF	69	2010	51	3.69	41
P107	IPF	63	2010	51	3.61	40
P107	IPF	56	2200	55	3.66	41
P107	IPF	51	2120	53	2.3	25
P107	IPF	48	2060	52	3.34	37
P107	IPF	44	1910	48	3.01	33
P107	IPF	40	1840	46	3.54	39
P107	IPF	38	1990	49	4.46	49
P107	IPF	33	1990	49	3.83	42
P107	IPF	29	1800	45	3.7	40
P107	IPF	28	1750	43	2.73	30
P107	IPF	23	1890	47	4.33	47
P107	IPF	20	1740	43	4.44	48
P107	IPF	17	1710	42	4.16	45
P107	IPF	14	1790	44	3.73	40
P107	IPF	10	1780	44	3.9	42
P107	IPF	7	1540	38	3.38	36
P107	IPF	3	1890	46	4.19	45
P107	IPF	2
P107	IPF	1
P107	IPF	0	1610	39	3.51	38
P108	IPF	3	3500	85	7.26	78
P108	IPF	0
P108	IPF	0	3810	92	6.3	67
P109	IPF	44	1080	34
P109	IPF	38	1580	49
P109	IPF	33	1650	51
P109	IPF	27	1840	57	2.97	41
P109	IPF	21	2210	68	3.59	49
P109	IPF	15	2250	69	3.77	52
P109	IPF	9	2360	72	4.44	60
P109	IPF	8
P109	IPF	6	2430	74	4.6	63
P109	IPF	4	2400	73	5.85	79
P109	IPF	3	2210	67	5.01	68
P109	IPF	0	2130	65	3.65	49
P110	IPF	6	4340	87
P110	IPF	0	4530	91	3.83	35
P111	RA-ILD	101	998	54
P111	RA-ILD	94	1062	57
P111	RA-ILD	91	959	51
P111	RA-ILD	88	990	53
P111	RA-ILD	78	1100	58
P111	RA-ILD	74	1110	58
P111	RA-ILD	51	1290	66
P111	RA-ILD	50
P111	RA-ILD	44	1310	66
P111	RA-ILD	39	1330	67
P111	RA-ILD	35	1330	67
P111	RA-ILD	32	1250	63
P111	RA-ILD	29	1300	65
P111	RA-ILD	21
P111	RA-ILD	20	1470	73	3.29	53
P111	RA-ILD	17	1500	74	3.03	48
P111	RA-ILD	12	1420	70
P111	RA-ILD	10	1320	65
P111	RA-ILD	7	1620	79	4.41	70
P111	RA-ILD	5	1510	73	3.66	58
P111	RA-ILD	0	1300	63	4.37	69
P112	IPF	22	1690	43	2.77	32
P112	IPF	13	1760	45	3.05	35
P112	IPF	9	1750	44	3.74	42
P112	IPF	6
P112	IPF	0	2030	51	3.53	40
P113	IPF	0
P113	IPF	0
P113	IPF	0	2620	80	4.5	60
P114	IPF	39	1605	65	2.381	34
P114	IPF	33	1740	70	2.3	32
P114	IPF	30
P114	IPF	29	1650	66
P114	IPF	26	1720	68	2.72	38
P114	IPF	17	1900	75	3.21	45
P114	IPF	13	1850	73	3.27	45
P114	IPF	7	2080	81	3.94	54
P114	IPF	0	1970	77	4.44	61
P115	IPF	8	1930	86	1.62	24
P115	IPF	5	2050	91	2.45	37
P115	IPF	1	2240	99	2.53	38
P115	IPF	0	2260	99	2.9	43
P116	RA-ILD	2
P116	RA-ILD	2
P116	RA-ILD	0	2980	98	7.82	96
P117	IPF	44	2100	69	3.66	54
P117	IPF	38	2110	69	2.92	43
P117	IPF	29	2040	67
P117	IPF	23	2490	81	3.76	54
P117	IPF	14	2210	71	2.86	41
P117	IPF	13	2550	82	4.42	63
P117	IPF	10	1550	50	4.96	71
P117	IPF	10	1910	62	4.25	61
P117	IPF	8	2150	69	4.66	66
P117	IPF	7	2130	69	4.68	67
P117	IPF	4	1950	63	3.94	56
P117	IPF	0	2360	76	4.84	69
P118	IPF	8	1290	48
P118	IPF	6	1400	52
P118	IPF	4	1560	58	3.98	53
P118	IPF	3	1440	53
P118	IPF	0
P118	IPF	0	1740	64	3.81	51
P119	IPF	4	1397	41
P119	IPF	0
P119	IPF	0	1621	47
P120	IPF	37	1070	28
P120	IPF	33	1490	38
P120	IPF	29	1150	30
P120	IPF	25	1510	39
P120	IPF	22	1640	42
P120	IPF	20	1500	38
P120	IPF	16	1510	39
P120	IPF	15	1470	38
P120	IPF	12	1850	47	4.46	51
P120	IPF	3	2070	53
P120	IPF	0	2340	59	3.74	42
P120	IPF	0	2007	51
P121	IPF	31	3725	98
P121	IPF	30
P121	IPF	30	3675	97	4.15	49
P121	IPF	27	3703	97	4.18	49
P121	IPF	25	3790	100
P121	IPF	23	3737	98
P121	IPF	20	3690	97	4.66	54
P121	IPF	19	3830	100
P121	IPF	17	3867	101	4.45	52
P121	IPF	16	3929	103
P121	IPF	15	3827	100
P121	IPF	15	3901	102	4.81	56
P121	IPF	13	3925	103	4.1	48
P121	IPF	12
P121	IPF	11	3480	91	4.45	52
P121	IPF	6	3570	93	4.74	55
P121	IPF	1
P121	IPF	0	3420	89	4.57	53
P122	IPF	28	1890	56	2.89	38
P122	IPF	25	2100	62	3.99	52
P122	IPF	22	2310	68	3.97	52
P122	IPF	18
P122	IPF	17	2340	68	4.99	65
P122	IPF	5	2800	81	6.2	80
P122	IPF	0	2950	85	4.03	52
P123	IPF	25	1290	52
P123	IPF	19	1350	54
P123	IPF	16	1330	53
P123	IPF	15	1440	57
P123	IPF	12	1320	52
P123	IPF	11	1460	58	1.87	26
P123	IPF	7	1410	56
P123	IPF	4	1340	53
P123	IPF	3	1310	51
P123	IPF	2	1450	57
P123	IPF	1
P123	IPF	0	1430	56
P124	IPF	111	1295	59
P124	IPF	100	1290	58
P124	IPF	92	1250	56
P124	IPF	85	1220	54
P124	IPF	79	1190	53
P124	IPF	75	1290	57
P124	IPF	65	1440	63
P124	IPF	60	1540	67	2.76	41
P124	IPF	54	1500	65	3.11	46
P124	IPF	47	1480	64
P124	IPF	42	1490	64	3.52	52
P124	IPF	37	1550	66	3.08	45
P124	IPF	34	1490	63	3.35	49
P124	IPF	30	1590	67
P124	IPF	29	1554	66
P124	IPF	28	1519	64
P124	IPF	27	1470	62
P124	IPF	26
P124	IPF	25	1570	66	2.81	41
P124	IPF	23
P124	IPF	18	1340	56
P124	IPF	13	1380	57	2.39	34
P124	IPF	10	1410	58
P124	IPF	4	1230	51	7.27	104
P124	IPF	2
P124	IPF	0	1730	71	3.9	56
P125	RA-ILD	12	3128	73	7.675	81
P125	RA-ILD	6	2881	67	6.368	67
P125	RA-ILD	2
P125	RA-ILD	0	3330	77	8.03	84
P126	IPF	20	1890	44
P126	IPF	18	2010	47
P126	IPF	15	1920	45
P126	IPF	10	2540	59	2.69	28
P126	IPF	6
P126	IPF	5	2470	58
P126	IPF	0	2230	52
P127	IPF	45	1950	43	3.73	36
P127	IPF	38	1750	38
P127	IPF	33	2530	55	4.38	43
P127	IPF	29	2630	57	3.61	35
P127	IPF	25	2848	62
P127	IPF	24	2879	62
P127	IPF	22	3069	67	3.96	38
P127	IPF	20	3043	66
P127	IPF	19	2951	64
P127	IPF	18	2972	64
P127	IPF	17	3042	66
P127	IPF	16	3135	68
P127	IPF	16	2994	65	4.78	46
P127	IPF	15	3068	66	5.2	50
P127	IPF	12	2750	59	4.75	46
P127	IPF	9	2990	64	4.83	46
P127	IPF	6	3270	70	5.35	51
P127	IPF	3	3210	69	5.04	48
P127	IPF	2
P127	IPF	2	3110	67	6.06	58
P127	IPF	1	2980	64	5.5	53
P127	IPF	0
P127	IPF	0	3320	71	4.32	41
P128	IPF	0
P128	IPF	0	2586	70	3.484	43
P129	IPF	5	2610	66	5.395	60
P129	IPF	2
P129	IPF	0	2890	73	5.752	63
P130	RA-ILD	40
P130	RA-ILD	25	3490	65	5.77	49
P130	RA-ILD	19	3600	66	5.44	46
P130	RA-ILD	10	3380	62	5.33	45
P130	RA-ILD	5	3320	61	6.97	59
P130	RA-ILD	1	3800	70	8.35	70
P130	RA-ILD	0
P130	RA-ILD	0	3990	73	6.91	58
P131	RA-ILD	1
P131	RA-ILD	0	1840	130	1.96	38
P132	IPF	6	1434	37	2.806	31
P132	IPF	3	1500	38	2.67	30
P132	IPF	2	1240	32
P132	IPF	1
P132	IPF	0	1560	40
P133	IPF	92	1870	42	3.683	38
P133	IPF	86	1779	40	3.29	33
P133	IPF	83	2428	54	3.2	32
P133	IPF	81	2050	46	3.65	37
P133	IPF	75	2150	48	4.53	46
P133	IPF	69	2250	50	4.43	45
P133	IPF	63	2260	50	4.17	42
P133	IPF	56	2670	59	4.97	50
P133	IPF	51	2470	54	5	50
P133	IPF	47	2580	57	5.64	56
P133	IPF	38	3099	68	4.29	42
P133	IPF	35	2630	57	5.63	56
P133	IPF	29	2880	63	6.1	60
P133	IPF	21	2940	64	6.32	62
P133	IPF	16	2910	63	6.53	64
P133	IPF	13	3000	65	5.68	56
P133	IPF	10	3190	69	6.28	61
P133	IPF	7	3110	67	6.74	66
P133	IPF	6	3010	65	6.46	63
P133	IPF	4	2860	62	6.82	66
P133	IPF	1
P133	IPF	0
P133	IPF	0	3010	65	6.9	67
P134	IPF	64	830	36
P134	IPF	62	840	36
P134	IPF	60	700	30
P134	IPF	50	1010	43
P134	IPF	46	910	39
P134	IPF	43	890	38
P134	IPF	41	1030	43	3.4	49
P134	IPF	38	1290	54	4	58
P134	IPF	35	1040	44	4.01	58
P134	IPF	33	1060	44
P134	IPF	30	1110	46	3.86	56
P134	IPF	29	1130	47
P134	IPF	27	1100	46
P134	IPF	26	890	37	3.96	57
P134	IPF	23	1120	46	3.88	56
P134	IPF	22	1220	51	4.25	61
P134	IPF	20	1002	42
P134	IPF	15
P134	IPF	13	1170	48	4.58	65
P134	IPF	10	1270	52
P134	IPF	7	1330	54	4.49	64
P134	IPF	3	1190	49
P134	IPF	1
P134	IPF	0	1050	43
P135	RA-ILD	47	2769	67	4.937	54
P135	RA-ILD	41	2893	69	4.27	47
P135	RA-ILD	38	2973	71	4.997	54
P135	RA-ILD	32	3700	88	6.97	76
P135	RA-ILD	29	3610	86	6.98	76
P135	RA-ILD	26
P135	RA-ILD	23	3650	87	6.83	74
P135	RA-ILD	11	3720	88	7.18	77
P135	RA-ILD	0	3980	94	7.37	78
P136	IPF	52	2045	58	3.727	46
P136	IPF	46	2196	62	4.141	51
P136	IPF	43
P136	IPF	43	2039	57	3.821	47
P136	IPF	42
P136	IPF	38	1940	54	3.78	46
P136	IPF	0
P136	IPF	0
P136	IPF	0	2350	65	5.12	61
P137	IPF	32	2700	68	3.033	34
P137	IPF	31	2747	69	3.366	38
P137	IPF	28	2934	74	3.374	38
P137	IPF	27	2572	65	3.481	39
P137	IPF	26	3048	76	3.2	36
P137	IPF	25
P137	IPF	25	3071	77	4.015	45
P137	IPF	17	3070	77	4.38	49
P137	IPF	11	3260	81	4.14	46
P137	IPF	8	2850	71	4.27	47
P137	IPF	5	3060	76	4.35	48
P137	IPF	2
P137	IPF	0	2860	71	3.86	43
P138	IPF	51	3030	78	2.69	30
P138	IPF	45	3370	86	3.96	44
P138	IPF	31	3630	92	4.74	53
P138	IPF	27	3660	93	3.42	38
P138	IPF	25	3430	87	4.47	49
P138	IPF	22	3470	88	4.27	47
P138	IPF	19	3240	82	4.15	46
P138	IPF	16	3700	93	4.75	52
P138	IPF	13	3830	96	5.01	55
P138	IPF	10	3860	97	5.15	56
P138	IPF	6	3950	99	4.55	50
P138	IPF	3	3890	97	5.06	55
P138	IPF	1
P138	IPF	1
P138	IPF	0	3820	95	5.7	62
P139	IPF	16	1600	42	4.49	52
P139	IPF	15	1770	46
P139	IPF	15	1500	39
P139	IPF	11	2050	53	5.51	64
P139	IPF	8	2080	54	5.77	66
P139	IPF	5	2160	56	6.3	72
P139	IPF	4
P139	IPF	2	2140	55	7.24	83
P139	IPF	0
P139	IPF	0	2500	65	6.16	71
P140	RA-ILD	67	1420	41
P140	RA-ILD	65
P140	RA-ILD	65	1490	43
P140	RA-ILD	64	1540	45
P140	RA-ILD	61	1700	49
P140	RA-ILD	58	1560	45
P140	RA-ILD	56	870	25
P140	RA-ILD	52
P140	RA-ILD	50
P140	RA-ILD	46	2570	74
P140	RA-ILD	39
P140	RA-ILD	38	2670	76	4.57	56
P140	RA-ILD	34	2290	65	5.45	67
P140	RA-ILD	19	3570	101
P140	RA-ILD	12	3610	101	7.34	89
P140	RA-ILD	9	3170	89	7.3	88
P140	RA-ILD	5	3290	92	6.83	82
P140	RA-ILD	4	3430	96	6.34	76
P140	RA-ILD	0	3600	100
P141	IPF	39	2940	81	1.99	25
P141	IPF	36	2720	75	1.57	20
P141	IPF	33	2440	67	1.63	20
P141	IPF	30	2990	82	2.02	25
P141	IPF	24	3080	84	2.77	34
P141	IPF	19	3320	91	2.91	36
P141	IPF	16	3290	90	3.23	40
P141	IPF	10	3570	97	4.37	53
P141	IPF	7	3560	96	4.21	51
P141	IPF	3	3550	96	3.67	45
P141	IPF	1	3690	100	3.66	45
P141	IPF	0	3560	96	4.44	54
P142	IPF	98	1207	38
P142	IPF	93	1319	42
P142	IPF	63
P142	IPF	57	1720	53	2.92	40
P142	IPF	51	1870	58	2.68	37
P142	IPF	40	1950	60	3.02	41
P142	IPF	37	1950	60	2.91	40
P142	IPF	30	2220	68	3.46	47
P142	IPF	24	2460	75	4.36	59
P142	IPF	21	2180	66	4.03	54
P142	IPF	18	2250	68	4.35	59
P142	IPF	15	2270	68
P142	IPF	11	2160	65	4.11	55
P142	IPF	9	2500	75	3.09	41
P142	IPF	5	2210	66	4.13	55
P142	IPF	2	2430	73	3.98	53
P142	IPF	1
P142	IPF	0	2310	69	4.07	54
P143	RA-ILD	63	856	31
P143	RA-ILD	59	948	34
P143	RA-ILD	56	816	29
P143	RA-ILD	54	950	34
P143	RA-ILD	50	830	30
P143	RA-ILD	43	1010	36
P143	RA-ILD	40	980	35
P143	RA-ILD	30	1120	40
P143	RA-ILD	16	1320	46
P143	RA-ILD	14	1360	48
P143	RA-ILD	13
P143	RA-ILD	11
P143	RA-ILD	8	1240	43
P143	RA-ILD	5	1240	43
P143	RA-ILD	1	1230	43
P143	RA-ILD	1
P143	RA-ILD	0	1040	36
P144	IPF	6
P144	IPF	2	3760	93	5.13	57
P144	IPF	0
P144	IPF	0
P144	IPF	0	3210	79	6.04	67
P145	IPF	2	3250	94	3.3	43
P145	IPF	0
P145	IPF	0	3440	100	3.18	41
P146	IPF	5	2021	41	4.591	42
P146	IPF	2	2209	45	3.932	36
P146	IPF	0	2134	43	4.889	44
P147	IPF	0	2520	48	3.34	29
P148	IPF	63
P148	IPF	61
P148	IPF	61	3211	88	5.438	67
P148	IPF	23	3550	95	6.69	80
P148	IPF	17	3560	95	7.75	92
P148	IPF	14	3530	94	9.14	109
P148	IPF	6	3700	98	6.54	77
P148	IPF	1	3860	102	7.67	91
P148	IPF	0	3430	91	7.78	92
P149	IPF	50	3040	72	1.98	21
P149	IPF	44	2620	62	2.09	22
P149	IPF	39	2820	66
P149	IPF	36	3460	81
P149	IPF	30	3600	84	4.75	49
P149	IPF	24	4170	97	5.1	53
P149	IPF	21	3430	80	4.54	47
P149	IPF	19	3920	91	5.05	52
P149	IPF	15
P149	IPF	13	4330	101	5.41	56
P149	IPF	10	3930	91	5.91	61
P149	IPF	6	4250	98	6.27	64
P149	IPF	5	4480	104	6.34	65
P149	IPF	0
P149	IPF	0	4290	99	6.51	66
P150	IPF	20	3021	75	6.36	69
P150	IPF	14	3144	77	6.341	68
P150	IPF	7	3240	79	6.71	72
P150	IPF	5
P150	IPF	0	3170	77	6.63	71
P151	IPF	2
P151	IPF	0	2080	51	5.31	59
P152	IPF	11	2840	70	3.39	37
P152	IPF	7	2650	65	3.77	41
P152	IPF	0
P152	IPF	0	2910	71	4.64	51
P153	RA-ILD	63	1747	88	1.366	22
P153	RA-ILD	55	1670	84	1.99	32
P153	RA-ILD	49	1410	70
P153	RA-ILD	45	1430	71
P153	RA-ILD	39	1600	79	1.59	25
P153	RA-ILD	30	1610	79	2.88	46
P153	RA-ILD	23	1710	83	2.09	33
P153	RA-ILD	17	1690	81	2.54	40
P153	RA-ILD	11	1720	82	2.52	40
P153	RA-ILD	0
P154	IPF	30	2846	66	6.461	68
P154	IPF	22	3102	72	6.362	66
P154	IPF	16	3030	70	6.59	69
P154	IPF	10	3240	74	8.03	83
P154	IPF	4	3040	70	6.95	72
P154	IPF	0	2920	67	7.48	77
P155	IPF	18	730	30
P155	IPF	15	900	36
P155	IPF	12	910	37
P155	IPF	8	1040	42
P155	IPF	3	1290	52
P155	IPF	1	1450	58
P155	IPF	0	1400	56
P156	IPF	0
P156	IPF	0	1870	67	2.94	38
P157	IPF	15	1840	40	3.97	39
P157	IPF	12	1830	40	3.24	32
P157	IPF	10	2030	44	4.58	45
P157	IPF	9	1930	42	3.97	39
P157	IPF	6	2050	45	4.3	42
P157	IPF	3	2130	46	3.98	39
P157	IPF	2	2520	55
P157	IPF	0	2390	52
P158	IPF	1	2010	52	2.65	31
P158	IPF	0	2230	58	2.94	34
P159	RA-ILD	29	3822	85	10.724	107
P159	RA-ILD	23	3450	76	10.88	108
P159	RA-ILD	17	3770	83	9.62	95
P159	RA-ILD	2	3860	85	9.61	95
P159	RA-ILD	1
P159	RA-ILD	0	3910	86	9.82	96
P160	IPF	23	1990	53	2.44	30
P160	IPF	17	1630	43	2.78	34
P160	IPF	11	2000	53	3	36
P160	IPF	8	1940	51	2.86	34
P160	IPF	5	1900	50	3.16	38
P160	IPF	0	2030	53	2.89	35
P161	IPF	33	1540	42
P161	IPF	27	1840	50	2.56	31
P161	IPF	23	2110	57	2.06	25
P161	IPF	19	1790	49	3.09	38
P161	IPF	16	2060	56	3.52	43
P161	IPF	13	2010	54	3.36	41
P161	IPF	10	1920	52	2.84	35
P161	IPF	7	2040	55	3.1	38
P161	IPF	6
P161	IPF	5
P161	IPF	4
P161	IPF	0
P161	IPF	0	2540	68	3.99	48
P162	IPF	107	3305	75	5.479	58
P162	IPF	78	3490	78	5.63	58
P162	IPF	72	3480	78	6.16	63
P162	IPF	67	3600	80	6.41	66
P162	IPF	57	3750	83	7.32	75
P162	IPF	44	4080	90	7.01	71
P162	IPF	37	4330	95	8.29	84
P162	IPF	19	4160	91	8.12	81
P162	IPF	14	4460	97	8.92	89
P162	IPF	6	4300	93	7.79	77
P162	IPF	4	4310	93	7.72	77
P162	IPF	0	4490	97	8.72	86
P163	IPF	61	1900	39
P163	IPF	57	1860	38	1.61	15
P163	IPF	54	2340	48	2.44	22
P163	IPF	51	1980	40
P163	IPF	48	1830	37	2.75	25
P163	IPF	45	2190	44	2.84	26
P163	IPF	41	2400	49	2.93	27
P163	IPF	38	930	19
P163	IPF	37	2200	44	3.33	30
P163	IPF	36	2350	47	3.46	31
P163	IPF	34
P163	IPF	33
P163	IPF	33	2350	47	4.51	41
P163	IPF	30	2440	49	4.51	41
P163	IPF	30
P163	IPF	29	2460	49	3.46	31
P163	IPF	26	2800	56	4.71	43
P163	IPF	24	2700	54	5.24	47
P163	IPF	22	2760	55	5.99	54
P163	IPF	21	2470	50	4.64	42
P163	IPF	17	2730	55	4.55	41
P163	IPF	11	3060	61	5.74	51
P163	IPF	6	3070	61	6.65	59
P163	IPF	3
P163	IPF	2
P163	IPF	0	3130	62	6.24	56
P164	IPF	81
P164	IPF	68
P164	IPF	16
P164	IPF	6	850	26
P164	IPF	5	1070	32
P164	IPF	1
P164	IPF	0	1670	50	3.01	35
P165	IPF	8	1860	62	3.15	46
P165	IPF	4	2130	71	2.96	43
P165	IPF	1	2380	79	3.29	47
P165	IPF	0	2410	80	3.58	51
P166	IPF	5	1555	45	2.04	26
P166	IPF	1	1640	48
P166	IPF	0	1710	50	2.44	32
P167	IPF	8	1070	27
P167	IPF	7	1120	28
P167	IPF	2	1370	35
P167	IPF	0	1340	34
P168	IPF	0	1370	46
P169	IPF	57	2010	57	2.51	31
P169	IPF	55	2080	59	3.03	38
P169	IPF	54	2090	59	2.76	34
P169	IPF	52	2130	60	2.7	34
P169	IPF	52	2320	65	2.68	33
P169	IPF	51	2090	59	2.76	34
P169	IPF	50	2220	62	2.92	36
P169	IPF	49	2250	63	3.28	41
P169	IPF	48	2160	61	3.02	37
P169	IPF	47	2230	63	3.24	40
P169	IPF	46	2190	61	3.18	39
P169	IPF	46
P169	IPF	45	2030	57	2.75	34
P169	IPF	42	2020	57	3.51	43
P169	IPF	39	2130	59	3.13	39
P169	IPF	38
P169	IPF	34	2110	59	3.45	42
P169	IPF	31	2110	59	3.26	40
P169	IPF	28	2160	60	3.68	45
P169	IPF	26	2170	60	3.38	41
P169	IPF	24	2050	57	4.36	53
P169	IPF	23	2000	55	3.39	41
P169	IPF	20	2270	63	4.17	51
P169	IPF	17	2190	60	4.14	50
P169	IPF	14	2150	59	3.78	46
P169	IPF	12	2180	60	4.32	52
P169	IPF	8	2480	68	4.36	53
P169	IPF	5	2350	64	4.5	54
P169	IPF	2	2500	68	4.28	51
P169	IPF	0	2480	68	4.09	49
P170	IPF	44	1890	42	1.78	18
P170	IPF	42	2050	46
P170	IPF	39	2030	45	2.11	21
P170	IPF	36	1920	43	3.04	30
P170	IPF	33	2390	53	1.93	19
P170	IPF	30	2460	55	3.53	35
P170	IPF	29	2440	54	3.79	37
P170	IPF	25	2830	63	3.27	32
P170	IPF	22	2680	60	3.22	32
P170	IPF	20
P170	IPF	17	2110	47	3.16	31
P170	IPF	15	2290	51	3.63	36
P170	IPF	14	1950	43	3.64	36
P170	IPF	11	2260	50	3.04	30
P170	IPF	8	1960	43	3.54	35
P170	IPF	0	2190	48
P171	IPF	82	2470	66	2.2	27
P171	IPF	77	2619	69	3.527	43
P171	IPF	68	2490	66	3.99	48
P171	IPF	62	2440	64	3.61	43
P171	IPF	53	2330	61	4.02	48
P171	IPF	47	2490	65	4.32	51
P171	IPF	40	2570	67	4.64	55
P171	IPF	33	2740	71	4.52	53
P171	IPF	26	2650	68	5.12	60
P171	IPF	20	2640	68	5.22	61
P171	IPF	14	2890	74	5.01	58
P171	IPF	8	3060	78	5.52	64
P171	IPF	4	3020	77	4.92	57
P171	IPF	1	3020	77	5.16	59
P171	IPF	0
P171	IPF	0	2800	71	5.06	58
P172	IPF	7	1620	53
P172	IPF	4	1600	52	1.83	22
P172	IPF	1	1720	56	2.35	29
P172	IPF	0
P172	IPF	0	1870	61	2.94	36
P173	IPF	92	2870	73	3.5	40
P173	IPF	89	3160	80	4.43	50
P173	IPF	83	3400	86	4.2	48
P173	IPF	79	3430	86	3.49	39
P173	IPF	73	3340	84	3.83	43
P173	IPF	69
P173	IPF	68	3210	80	3.55	40
P173	IPF	65	3340	83	4.11	46
P173	IPF	53	3560	88	4.7	52
P173	IPF	47	3760	93	4.79	53
P173	IPF	44	3230	80	4.69	52
P173	IPF	43
P173	IPF	42	3380	83	4.23	47
P173	IPF	36	3600	88	5.01	55
P173	IPF	33	3220	79	4.92	54
P173	IPF	32	3120	76	4.7	52
P173	IPF	29	3470	85	5.24	57
P173	IPF	25	3430	84	5.84	64
P173	IPF	21	3710	90	5.72	62
P173	IPF	18	3770	92	6.31	69
P173	IPF	13	3680	89	5.9	64
P173	IPF	10	3720	90	6.65	72
P173	IPF	7
P173	IPF	5	3600	87	6.36	69
P173	IPF	2	3460	83	6.68	72
P173	IPF	0	3650	88
P174	IPF	71	944	35
P174	IPF	59	1110	41
P174	IPF	52	1470	54
P174	IPF	45	1340	49
P174	IPF	40	1550	56	3.5	46
P174	IPF	35	1540	56	3.68	48
P174	IPF	29	1280	46	3.84	50
P174	IPF	23	1520	54	3.21	42
P174	IPF	13	1610	57	3.78	49
P174	IPF	7	1390	49	3.88	50
P174	IPF	4	1300	46
P174	IPF	2	1430	50
P174	IPF	0	1520	53	3.72	48
P174	IPF	0	1360	48
P175	IPF	4	2200	88	3.43	48
P175	IPF	1	2190	87	4.15	58
P175	IPF	0
P175	IPF	0
P175	IPF	0	2210	88	4.12	58
P176	IPF	5	1100	38
P176	IPF	3	970	33
P176	IPF	2
P176	IPF	0	1280	44
P177	IPF	48	2951	62	4.601	44
P177	IPF	43	3117	65	4.437	42
P177	IPF	37	3070	64	5.07	48
P177	IPF	31	3070	64	5.09	48
P177	IPF	29
P177	IPF	28	2870	60	4.41	42
P177	IPF	21	3140	65	5.15	49
P177	IPF	17	3100	64	4.83	45
P177	IPF	11	3260	67	5.5	52
P177	IPF	9	2910	60	5.85	55
P177	IPF	3	2870	59	5.85	55
P177	IPF	2
P177	IPF	0
P177	IPF	0	3550	73	6.01	56
P178	IPF	30	2450	50	2.82	26
P178	IPF	26	2610	53	3.78	34
P178	IPF	24	2690	55	3.33	30
P178	IPF	21	2840	58	3.63	33
P178	IPF	18	2590	53	4.52	41
P178	IPF	15
P178	IPF	14	2810	57	3.59	32
P178	IPF	9	2920	59	4.37	39
P178	IPF	7	2930	59	3.98	36
P178	IPF	4	3060	62	4.4	40
P178	IPF	3	3020	61	3.91	35
P178	IPF	0	2880	58	4.06	36
P179	IPF	44	3546	88	7.422	82
P179	IPF	38	3991	98	8.271	91
P179	IPF	32	3540	87	8.12	89
P179	IPF	26	4000	98
P179	IPF	20	4050	99	8.3	91
P179	IPF	12	4010	97
P179	IPF	6	3910	95	8.38	91
P179	IPF	3	3870	94	8.6	93
P179	IPF	0	4070	98	8.8	95
P180	RA-ILD	0	1641	65	2.91	40
P181	IPF	7	2330	56	4.69	50
P181	IPF	3	2630	63	5.36	57
P181	IPF	2	2370	56	5.52	59
P181	IPF	0	2520	60	5.39	57
P182	IPF	0
P182	IPF	0	2170	47	1.67	16
P183	IPF	10	2310	64	2.904	36
P183	IPF	7	2228	61	3.458	43
P183	IPF	2	2250	62	3.415	43
P183	IPF	0	2200	60	3.96	49
P184	IPF	43	2700	73	2.73	32
P184	IPF	21	2700	72	2.73	32
P184	IPF	18	2540	67	2.32	27
P184	IPF	15	2440	65	2.53	29
P184	IPF	13	2050	54	2.23	26
P184	IPF	10	2420	64	3.17	36
P184	IPF	9	2260	60	3.44	40
P184	IPF	8	2200	58	3.52	40
P184	IPF	8	2250	59	2.99	34
P184	IPF	7	2200	58	2.99	34
P184	IPF	7	2150	57	3.07	35
P184	IPF	7	2200	58	3.37	39
P184	IPF	6	2160	57	3.3	38
P184	IPF	6	2450	65	3.71	43
P184	IPF	5	2550	67
P184	IPF	5	2390	63	3.77	43
P184	IPF	4	2350	62	4.31	49
P184	IPF	4	2520	66	4.5	52
P184	IPF	3	2790	73	4.39	50
P184	IPF	2	2650	70
P184	IPF	1	2700	71	3.79	43
P184	IPF	0
P184	IPF	0	2640	69	4.66	53
P185	IPF	4	2790	77	4.86	58
P185	IPF	2	2939	80	5.13	61
P185	IPF	0
P185	IPF	0	2257	62	3.878	46
P186	IPF	15	2170	50	4.05	42
P186	IPF	14	2410	55	4.43	46
P186	IPF	12	2700	62
P186	IPF	9	2890	66	5.13	53
P186	IPF	6	2970	68	5.1	52
P186	IPF	4	2850	65	5.51	57
P186	IPF	2	2930	67	5.55	57
P186	IPF	1
P186	IPF	0	3320	76	5.36	55
P187	IPF	44	1710	45	1.88	22
P187	IPF	40	1420	37	2.51	30
P187	IPF	37	1820	48	3	36
P187	IPF	34	2150	56	3.48	41
P187	IPF	30	2040	53	3.52	41
P187	IPF	27	1860	49	3.64	43
P187	IPF	25	1950	51	3.3	39
P187	IPF	20	2400	62	4.11	48
P187	IPF	14	2460	64	4.84	56
P187	IPF	11	2370	61	4.69	55
P187	IPF	8	2510	65	4.55	53
P187	IPF	5	2570	66	4.72	55
P187	IPF	2	2670	69	5.86	68
P187	IPF	0	2660	68	5.68	66
P187	IPF	0
P187	IPF	0	2700	69	5.66	65
P188	IPF	6	2140	56	2.96	35
P188	IPF	3	2330	61	4.21	49
P188	IPF	0	2390	62	4.41	51
P188	IPF	0	2190	57	3.99	46
P189	RA-ILD	18	2094	92	3.686	55
P189	RA-ILD	12	2370	103	4.07	60
P189	RA-ILD	6	2310	100	3.72	55
P189	RA-ILD	1
P189	RA-ILD	0	2460	106	4.34	64
P190	IPF	21	2888	73	5.151	58
P190	IPF	17	2883	73	5.55	63
P190	IPF	14	3207	81	5.489	62
P190	IPF	11	3062	77	4.96	56
P190	IPF	8	3030	76	5.92	66
P190	IPF	5	3010	76	5.23	59
P190	IPF	4	2760	69	4.9	55
P190	IPF	2
P190	IPF	1
P190	IPF	0	2890	72	5.4	60
P191	IPF	76
P191	IPF	76	2844	70	4.86	53
P191	IPF	74	4192	104
P191	IPF	71	2817	70	4.45	48
P191	IPF	69	2804	69
P191	IPF	68	2865	71
P191	IPF	65	2841	70	5.25	57
P191	IPF	63	2853	70
P191	IPF	62	2867	70	4.48	48
P191	IPF	60	2697	66
P191	IPF	60	2861	70
P191	IPF	59	2792	69	4.57	49
P191	IPF	58	2978	73	4.68	50
P191	IPF	56	2720	67	5.65	61
P191	IPF	54
P191	IPF	44	2850	69	5.32	57
P191	IPF	39	2770	67	5.57	59
P191	IPF	33	2840	69	6.05	64
P191	IPF	27	3220	78	6.22	66
P191	IPF	20	3180	76	6.72	71
P191	IPF	14	3550	85	6.88	72
P191	IPF	9	3480	83	6.3	66
P191	IPF	5	3520	84	6.47	68
P191	IPF	2
P191	IPF	1	3590	85	6.73	70
P191	IPF	0
P191	IPF	0	3680	88	6.51	68
P192	IPF	81	3974	97	6.386	70
P192	IPF	69	3950	96	6.29	69
P192	IPF	60	4190	101	6.44	70
P192	IPF	48	4310	103	7.34	79
P192	IPF	42	4090	98	6.8	73
P192	IPF	30	4470	106	6.61	70
P192	IPF	18	4550	107	9.04	96
P192	IPF	12	4670	110	8.82	93
P192	IPF	9	4740	111	8.84	93
P192	IPF	6	4840	113	9.01	95
P192	IPF	4	4740	111	9.27	97
P192	IPF	0	4770	111	9.79	103
P193	IPF	10	1750	38
P193	IPF	6	2260	49	4.35	42
P193	IPF	2	2080	45	4.57	44
P193	IPF	0	2140	46	4.91	47
P194	IPF	11	1060	46
P194	IPF	8	910	40
P194	IPF	3	1110	48
P194	IPF	0	940	41
P195	IPF	24
P195	IPF	17
P195	IPF	11	1230	31
P195	IPF	8	1180	29
P195	IPF	8
P195	IPF	5	1310	33
P195	IPF	1	1350	33
P195	IPF	0	1410	35
P196	RA-ILD	0	2260	44
P197	RA-ILD	7	1420	45	4.588	65
P197	RA-ILD	0
P197	RA-ILD	0	2341	74
P198	IPF	0	4160	96	7.69	82
P199	IPF	69	1380	34
P199	IPF	63	1270	32
P199	IPF	55	1240	31
P199	IPF	37	1430	35	3.59	40
P199	IPF	33	1400	34
P199	IPF	28	1380	34	3.6	40
P199	IPF	25	1590	39	3.74	41
P199	IPF	22	1780	43	3.37	37
P199	IPF	19	1640	40	3.21	35
P199	IPF	16	1540	37	3.48	38
P199	IPF	13
P199	IPF	11	1681	41	2.67	29
P199	IPF	10	1665	40
P199	IPF	9	1655	40
P199	IPF	8	1600	39	3.95	43
P199	IPF	6
P199	IPF	5
P199	IPF	2	1650	40	3.11	34
P199	IPF	0	1820	44	4.45	48
P200	RA-ILD	4	1680	47	2.96	37
P200	RA-ILD	0
P201	RA-ILD	65	1026	76
P201	RA-ILD	59	949	69
P201	RA-ILD	53	1190	86
P201	RA-ILD	48	1130	81
P201	RA-ILD	42	1180	84
P201	RA-ILD	36	1140	80
P201	RA-ILD	29	1180	82
P201	RA-ILD	19
P201	RA-ILD	19	1110	76
P201	RA-ILD	0	1240	83
P202	IPF	3	2000	77	4.63	64
P202	IPF	3
P202	IPF	3	1890	73	4.73	65
P202	IPF	0	2070	80	5.14	70
P203	IPF	40	1880	44
P203	IPF	38	1800	42
P203	IPF	36	2370	55	1.66	18
P203	IPF	32	2420	56	1.56	16
P203	IPF	30	2480	57	2.03	21
P203	IPF	27	2270	52	1.92	20
P203	IPF	26	2335	54
P203	IPF	25	2599	60
P203	IPF	24			2.12	22
P203	IPF	22	2701	62
P203	IPF	20	2690	62	2.9	30
P203	IPF	19	2430	56	2.12	22
P203	IPF	18	2620	60	3	31
P203	IPF	16
P203	IPF	12
P203	IPF	6	2910	67	2.95	31
P203	IPF	5	2730	62	2.94	31
P203	IPF	3	3090	71
P203	IPF	2
P203	IPF	0	2500	57	3.5	36
P204	RA-ILD	32	1170	45
P204	RA-ILD	27	1230	47	2.83	38
P204	RA-ILD	25	1170	44
P204	RA-ILD	19	1100	42
P204	RA-ILD	13	1220	46
P204	RA-ILD	9	1220	46
P204	RA-ILD	7	1260	47
P204	RA-ILD	1
P204	RA-ILD	0	1350	50	5.75	77
P205	IPF	47	2185	47	2.754	27
P205	IPF	41	3030	65	2.94	29
P205	IPF	41	2816	61	2.843	28
P205	IPF	32	3220	69	3.52	34
P205	IPF	26	3700	79	4.41	43
P205	IPF	24
P205	IPF	21	3080	66	3.73	36
P205	IPF	11	3650	77	4.67	45
P205	IPF	7	3590	76	4.56	44
P205	IPF	3	3490	74	4.36	42
P205	IPF	0	3600	76	5.54	53
P206	IPF	7	2520	66	4.72	55
P206	IPF	5	2640	69	5.1	59
P206	IPF	4	2630	69	4.7	54
P206	IPF	3	2650	69	5.22	60
P206	IPF	1	2300	60	5.04	58
P206	IPF	0	2540	66	4.5	52
P207	IPF	32	2028	85
P207	IPF	29	1988	83
P207	IPF	26	2114	88
P207	IPF	25	2231	93
P207	IPF	24	2130	89	3.21	46
P207	IPF	24	2221	92
P207	IPF	23	2221	92
P207	IPF	22	2275	95
P207	IPF	21	2310	96
P207	IPF	14
P207	IPF	0	2450	100	5.01	71
P208	IPF	6	3810	96	7.825	89
P208	IPF	3	3690	93	6.633	75
P208	IPF	0
P208	IPF	0	3724	94	11.22	127
P209	IPF	31	1940	48	3.16	34
P209	IPF	27	2310	57	2.98	32
P209	IPF	24	2300	57	3.14	34
P209	IPF	22	2240	55	2.68	29
P209	IPF	19	2350	58	2.53	27
P209	IPF	16	2390	59	2.74	30
P209	IPF	15	2370	58	3.12	34
P209	IPF	12	2510	62	3.28	35
P209	IPF	11
P209	IPF	11	2350	58	2.86	31
P209	IPF	5	2340	57	3.11	33
P209	IPF	3	2380	58	3.57	38
P209	IPF	1
P209	IPF	1	2490	61	3.74	40
P209	IPF	0
P209	IPF	0	2590	63	4.12	44
P211	IPF	85	2170	53	5.34	59
P211	IPF	79	2392	58	4.82	53
P211	IPF	77	2714	66	4.648	51
P211	IPF	76	2779	68	4.669	51
P211	IPF	73	2702	66	3.99	44
P211	IPF	71	3027	74
P211	IPF	70	3130	76	5.3	58
P211	IPF	69	3116	76
P211	IPF	68	3018	73
P211	IPF	67	3226	78	6.63	72
P211	IPF	67
P211	IPF	66	3200	78	5.73	62
P211	IPF	63	2620	63	6.36	69
P211	IPF	58	3240	78	7.09	77
P211	IPF	57	3300	80	7.17	77
[truncated: 1,086 more rows]
